# Supplementary material for: A tree-based conservation scoring method for short linear motifs in multiple alignments of protein sequences
Source: BMC Bioinformatics. 2008 May 6;9:229. doi: 10.1186/1471-2105-9-229 (PMC2396637; doi:10.1186/1471-2105-9-229)
Supplement: Additional file 1 — Set of known positives. This set is composed of 356 instances in the ELM database which are linked to experimental evidence and are coming from non-redundant sequences. [file 1471-2105-9-229-S1.txt]

UniProt_Accession_Number	ELM_identifier	start_pos	end_pos	EXC_DISC_1	EXC_CONT_1	MIS_DISC
O00203	LIG_Clathr_ClatBox_1	818	822	0.97	0.89	0.97
O00257	LIG_CtBP	470	474	1.00	0.67	1.00
O00268	LIG_HP1_1	762	766	1.00	0.94	1.00
O00291	LIG_Clathr_ClatBox_1	325	329	1.00	0.94	1.00
O00445	TRG_PML_SV	371	374	1.00	1.00	1.00
O00499	LIG_Clathr_ClatBox_1	390	394	0.00	0.00	None
O00499	LIG_Clathr_ClatBox_2	416	420	0.14	0.04	0.14
O00716	LIG_CYCLIN_1	134	138	1.00	1.00	1.00
O08838	LIG_AP2alpha_2	357	359	1.00	0.46	1.00
O14731	LIG_CYCLIN_1	486	489	0.96	0.96	1.00
O14746	MOD_PKB_1	819	827	0.00	0.27	0.00
O14901	LIG_Sin3_2	45	54	0.94	0.59	0.94
O15118	TRG_LysEnd_APsAcLL_1	1271	1276	0.72	0.92	0.72
O15147	LIG_SH3_5	389	393	1.00	0.65	1.00
O15164	LIG_HP1_1	713	717	1.00	0.39	1.00
O15350	LIG_SH3_3	407	413	0.08	0.26	1.00
O24646	LIG_COP1	38	45	1.00	0.81	1.00
O35305	LIG_TRAF6	338	346	1.00	1.00	1.00
O35305	LIG_TRAF6	371	379	1.00	1.00	1.00
O35305	LIG_TRAF6	445	453	0.08	0.10	0.08
O43521	LIG_Dynein_DLC8_1	112	116	1.00	1.00	1.00
O43581	TRG_PML_SV	397	400	1.00	1.00	1.00
O55012	LIG_PIP2_ANTH_1	28	41	0.80	0.71	0.82
O60315	LIG_CtBP	785	789	0.65	0.75	0.76
O60315	LIG_CtBP	815	819	1.00	1.00	1.00
O60315	LIG_CtBP	859	863	0.73	0.76	1.00
O75074	TRG_LysEnd_GGAAcLL_1	764	770	1.00	1.00	1.00
O75533	LIG_ULM_U2AF65_1	195	201	0.00	0.00	0.00
O75533	LIG_ULM_U2AF65_1	289	294	0.00	0.00	0.00
O75533	LIG_ULM_U2AF65_1	333	339	0.00	0.00	0.00
O75884	LIG_RB	63	67	1.00	1.00	1.00
O88339	LIG_AP2alpha_2	274	276	0.83	0.70	0.93
O88339	LIG_AP2alpha_2	294	296	0.94	0.73	1.00
O88339	LIG_AP2alpha_2	306	308	1.00	0.67	1.00
O88339	LIG_AP2alpha_2	319	321	1.00	0.71	1.00
O88339	LIG_AP2alpha_2	332	334	1.00	0.74	0.45
O88339	LIG_AP2alpha_2	349	351	0.94	0.72	0.95
O88339	LIG_AP2alpha_2	367	369	0.73	0.74	1.00
O88339	LIG_AP2alpha_2	377	379	0.30	0.10	1.00
O88339	LIG_Clathr_ClatBox_1	480	484	1.00	0.83	1.00
O88339	LIG_PIP2_ENTH_1	26	35	1.00	1.00	1.00
O88485	LIG_Dynein_DLC8_1	151	155	1.00	1.00	1.00
O94805	LIG_CtBP	51	55	0.00	0.29	0.00
O95600	LIG_CtBP	86	90	0.66	0.77	None
O95782	LIG_PIP2_ANTH_1	45	58	0.32	0.71	0.32
P00515	MOD_PKA_1	92	98	1.00	0.98	1.00
P00523	MOD_TYR_CSK	522	530	0.93	0.81	0.95
P00533	MOD_N-GLC_2	56	58	1.00	0.61	1.00
P00740	MOD_OGLYCOS	97	102	0.99	1.00	0.99
P00745	MOD_N-GLC_2	366	368	1.00	1.00	1.00
P00749	MOD_OFUCOSY	33	39	0.87	0.87	0.87
P00750	MOD_OFUCOSY	91	97	1.00	1.00	1.00
P00750	MOD_OFUCOSY	291	296	0.56	0.56	0.37
P01555	TRG_ER_KDEL_1	255	258	1.00	1.00	1.00
P02748	MOD_CMANNOS	48	51	1.00	1.00	1.00
P02751	LIG_RGD	1524	1526	1.00	1.00	1.00
P02836	LIG_EH1	174	182	0.48	0.39	0.48
P02887	LIG_RGD	79	81	0.32	0.72	0.32
P03070	LIG_RB	103	107	1.00	1.00	1.00
P03129	LIG_RB	22	26	1.00	1.00	1.00
P03254	LIG_CtBP	279	283	1.00	0.97	1.00
P04004	LIG_RGD	64	66	1.00	1.00	1.00
P04035	TRG_ER_diLys_1	885	888	0.73	0.73	0.00
P04040	TRG_PTS1	523	526	0.82	0.82	1.00
P04049	LIG_14-3-3_1	256	261	0.98	0.99	0.98
P04049	LIG_14-3-3_1	618	623	0.98	0.92	0.98
P04070	MOD_N-GLC_2	371	373	1.00	1.00	1.00
P04233	TRG_ER_diArg_1	1	4	None	None	None
P04233	TRG_LysEnd_APsAcLL_1	19	24	1.00	1.00	1.00
P04235	TRG_LysEnd_APsAcLL_1	138	143	1.00	0.99	1.00
P04275	LIG_RGD	2507	2509	1.00	0.93	1.00
P04275	MOD_N-GLC_2	1147	1149	1.00	1.00	1.00
P04637	MOD_PIKK_1	96	102	0.58	0.53	0.58
P04637	MOD_PIKK_1	163	169	0.59	0.53	0.59
P05205	LIG_RB	61	65	1.00	1.00	1.00
P05412	LIG_COP1	227	234	0.87	0.83	0.87
P05855	TRG_LysEnd_APsAcLL_1	159	164	0.95	0.98	0.95
P06213	TRG_LysEnd_APsAcLL_1	1021	1026	1.00	0.63	None
P06400	LIG_CYCLIN_1	873	877	1.00	1.00	1.00
P06726	LIG_RB	216	220	0.48	0.84	0.48
P06729	LIG_GYF	281	289	0.00	0.00	1.00
P07305	LIG_CYCLIN_1	72	75	1.00	1.00	1.00
P07357	MOD_CMANNOS	44	47	1.00	1.00	1.00
P07357	MOD_CMANNOS	542	545	1.00	1.00	1.00
P07357	MOD_CMANNOS	545	548	1.00	1.00	1.00
P07358	MOD_CMANNOS	70	73	1.00	1.00	1.00
P07358	MOD_CMANNOS	548	551	1.00	1.00	1.00
P07358	MOD_CMANNOS	551	554	1.00	1.00	1.00
P07752	TRG_PTS2	1	11	0.01	0.01	0.00
P07900	LIG_TPR	728	731	0.96	0.80	0.96
P08169	TRG_LysEnd_GGAAcLL_1	2493	2499	0.73	0.73	1.00
P08659	TRG_PTS1	547	550	1.00	1.00	None
P08709	MOD_OGLYCOS	110	115	1.00	1.00	1.00
P09103	TRG_ER_KDEL_1	506	509	0.99	0.97	1.00
P09693	MOD_TYR_ITAM	157	174	1.00	1.00	1.00
P10153	MOD_CMANNOS	34	37	0.44	0.48	0.44
P10451	LIG_RGD	159	161	1.00	1.00	1.00
P10636	LIG_SH3_1	546	552	1.00	1.00	1.00
P10643	MOD_CMANNOS	506	509	1.00	1.00	1.00
P10912	LIG_SH2_STAT5	534	537	1.00	0.94	1.00
P10912	LIG_SH2_STAT5	566	569	1.00	1.00	1.00
P10912	LIG_SH2_STAT5	627	630	1.00	1.00	1.00
P11021	TRG_ER_KDEL_1	651	654	1.00	0.84	1.00
P11276	LIG_RGD	1614	1616	1.00	1.00	1.00
P11344	TRG_LysEnd_APsAcLL_3	512	518	1.00	0.40	1.00
P11456	TRG_LysEnd_GGAAcLL_1	273	279	1.00	1.00	1.00
P11717	TRG_LysEnd_GGAAcLL_1	2485	2491	0.73	0.73	1.00
P11911	MOD_TYR_ITAM	179	196	1.00	1.00	1.00
P11912	MOD_TYR_ITAM	185	202	1.00	1.00	1.00
P11942	TRG_LysEnd_APsAcLL_1	149	154	1.00	0.95	1.00
P12318	MOD_TYR_ITAM	285	307	0.64	0.64	0.64
P12371	TRG_ER_diLys_1	242	245	0.00	0.00	0.00
P12813	MOD_PKB_1	349	357	1.00	1.00	1.00
P12931	LIG_SH2_SRC	529	532	0.82	0.74	0.85
P12931	MOD_CDK	71	77	0.17	0.16	0.21
P12956	LIG_HP1_1	351	355	0.00	0.68	0.00
P13671	MOD_CMANNOS	29	32	1.00	1.00	1.00
P13671	MOD_CMANNOS	568	571	1.00	1.00	1.00
P13671	MOD_CMANNOS	571	574	1.00	1.00	1.00
P13689	TRG_ER_KDEL_1	198	201	1.00	0.92	0.00
P13839	LIG_RGD	289	291	1.00	1.00	1.00
P14003	LIG_CtBP	318	322	1.00	1.00	1.00
P14598	LIG_SH3_2	363	368	1.00	1.00	1.00
P14680	MOD_TYR_DYR	524	534	1.00	0.99	1.00
P15091	LIG_RB	416	420	1.00	0.93	1.00
P15092	LIG_RB	423	427	0.00	0.24	0.00
P16070	TRG_LysEnd_APsAcLL_1	708	713	1.00	1.00	1.00
P16471	LIG_SH2_STAT5	342	345	0.02	0.34	0.02
P17156	LIG_TPR	630	633	0.92	0.95	0.00
P17349	LIG_RGD	51	53	0.90	0.97	0.90
P17495	LIG_RGD	51	53	0.94	0.98	0.94
P17496	LIG_RGD	51	53	0.91	0.97	0.91
P17535	LIG_COP1	241	248	0.90	0.83	0.90
P17789	LIG_CtBP	593	597	0.00	0.31	0.00
P19377	MOD_TYR_ITAM	146	163	1.00	1.00	1.00
P20645	TRG_LysEnd_GGAAcLL_1	271	277	1.00	1.00	1.00
P20963	MOD_TYR_ITAM	108	126	1.00	1.00	1.00
P20963	MOD_TYR_ITAM	139	156	0.87	0.87	0.87
P21579	TRG_PML_SV	405	408	1.00	0.98	1.00
P22309	TRG_ER_diLys_1	529	533	1.00	1.00	1.00
P22736	MOD_PKB_1	346	354	1.00	1.00	1.00
P23803	LIG_EH1	383	391	0.05	0.28	0.03
P24385	LIG_RB	5	9	1.00	1.00	1.00
P24394	LIG_SH2_STAT6	602	606	1.00	1.00	1.00
P25911	MOD_TYR_CSK	503	511	1.00	0.91	None
P25942	LIG_TRAF2_1	250	253	0.90	0.90	0.93
P25942	LIG_TRAF6	231	239	0.81	0.87	0.86
P26045	LIG_14-3-3_3	356	361	0.69	0.54	0.87
P26045	LIG_14-3-3_3	832	837	0.00	0.66	0.58
P26842	LIG_TRAF2_1	246	249	1.00	1.00	1.00
P27797	TRG_ER_KDEL_1	414	417	0.98	0.91	1.00
P27918	MOD_CMANNOS	80	83	1.00	1.00	1.00
P27918	MOD_CMANNOS	83	86	1.00	1.00	1.00
P27918	MOD_CMANNOS	139	142	1.00	1.00	1.00
P27918	MOD_CMANNOS	142	145	1.00	1.00	1.00
P27918	MOD_CMANNOS	196	199	1.00	1.00	1.00
P27918	MOD_CMANNOS	199	202	1.00	1.00	1.00
P27918	MOD_CMANNOS	260	263	1.00	1.00	1.00
P27918	MOD_CMANNOS	318	321	1.00	1.00	1.00
P27918	MOD_CMANNOS	321	324	1.00	1.00	1.00
P27918	MOD_CMANNOS	382	385	1.00	1.00	1.00
P27918	MOD_CMANNOS	385	388	1.00	1.00	1.00
P27986	LIG_SH3_1	88	94	1.00	0.77	1.00
P27986	LIG_SH3_2	305	310	0.32	0.43	None
P27986	LIG_SH3_2	308	313	0.95	0.95	0.96
P28166	LIG_CtBP	792	796	1.00	1.00	1.00
P28749	LIG_CYCLIN_1	658	661	1.00	1.00	1.00
P28908	LIG_TRAF2_1	561	564	1.00	1.00	None
P28908	LIG_TRAF2_1	578	581	1.00	1.00	1.00
P29352	LIG_SH3_2	614	619	1.00	0.31	1.00
P29374	LIG_RB	957	961	1.00	0.54	1.00
P29375	LIG_RB	1373	1377	1.00	1.00	1.00
P29460	MOD_CMANNOS	319	322	1.00	0.88	1.00
P30304	LIG_CYCLIN_1	10	14	1.00	1.00	1.00
P30307	LIG_14-3-3_1	213	218	1.00	0.92	1.00
P31994	MOD_TYR_ITIM	290	295	0.85	0.73	0.85
P32120	LIG_Clathr_ClatBox_1	384	388	1.00	0.64	1.00
P32519	LIG_RB	51	55	0.20	0.20	0.20
P32927	LIG_SH2_STAT5	628	631	1.00	1.00	1.00
P32927	LIG_SH2_STAT5	766	769	1.00	0.83	1.00
P33767	TRG_ER_diLys_1	427	430	1.00	1.00	1.00
P34152	LIG_SH3_2	750	755	1.00	0.94	1.00
P35251	LIG_RB	662	666	1.00	1.00	1.00
P35465	LIG_SH3_2	13	18	1.00	0.85	1.00
P35568	LIG_14-3-3_3	267	272	1.00	1.00	1.00
P35568	LIG_14-3-3_3	371	376	1.00	1.00	1.00
P35568	LIG_14-3-3_3	638	643	1.00	1.00	1.00
P35568	MOD_CK2_1	85	91	1.00	1.00	1.00
P35568	MOD_CK2_1	96	102	1.00	0.87	1.00
P35568	MOD_CK2_1	327	333	1.00	1.00	1.00
P35570	LIG_SH2_GRB2	895	898	1.00	1.00	1.00
P35570	LIG_SH2_PTP2	1172	1175	1.00	1.00	1.00
P35570	MOD_CK2_1	499	505	0.00	0.57	0.00
P35712	LIG_CtBP	424	428	1.00	1.00	1.00
P35869	LIG_RB	331	335	1.00	0.76	1.00
P36604	TRG_ER_KDEL_1	660	663	1.00	0.84	None
P36941	LIG_TRAF2_1	402	405	1.00	1.00	1.00
P38819	TRG_Golgi_diPhe_1	198	212	1.00	1.00	1.00
P38826	LIG_CYCLIN_1	178	182	1.00	1.00	1.00
P38936	LIG_CYCLIN_1	19	22	1.00	1.00	1.00
P38936	LIG_CYCLIN_1	155	159	0.96	0.96	0.00
P39001	LIG_Sin3_3	523	530	0.00	0.37	0.00
P39688	MOD_TYR_CSK	523	531	0.92	0.82	None
P40259	MOD_TYR_ITAM	193	210	1.00	1.00	1.00
P41143	TRG_LysEnd_APsAcLL_1	241	246	0.85	0.57	0.85
P41970	LIG_CtBP	273	277	1.00	0.32	1.00
P42566	LIG_AP2alpha_2	672	674	1.00	1.00	1.00
P42566	LIG_AP2alpha_2	692	694	1.00	1.00	1.00
P42566	LIG_AP2alpha_2	709	711	1.00	1.00	1.00
P42566	LIG_AP2alpha_2	737	739	0.82	0.85	0.82
P43489	LIG_TRAF2_1	262	265	1.00	1.00	1.00
P43555	TRG_ER_diLys_1	441	445	1.00	1.00	1.00
P43630	MOD_TYR_ITIM	396	401	1.00	1.00	1.00
P46061	MOD_SUMO	525	528	1.00	1.00	1.00
P46527	LIG_CYCLIN_1	30	33	1.00	1.00	1.00
P47160	LIG_AP_GAE_1	269	275	1.00	0.78	1.00
P47160	LIG_AP_GAE_1	376	382	0.00	0.70	0.00
P48552	LIG_CtBP	440	444	1.00	1.00	1.00
P49257	TRG_ER_diLys_1	507	510	1.00	1.00	0.00
P49418	LIG_Clathr_ClatBox_1	351	355	1.00	0.66	1.00
P49418	LIG_Clathr_ClatBox_2	381	385	1.00	0.70	1.00
P49755	TRG_ER_diLys_1	215	219	1.00	1.00	None
P49755	TRG_Golgi_diPhe_1	204	219	1.00	1.00	None
P49918	LIG_CYCLIN_1	31	34	1.00	1.00	1.00
P50445	LIG_CYCLIN_1	248	251	1.00	1.00	1.00
P50539	LIG_Sin3_1	9	19	1.00	0.91	1.00
P50895	TRG_LysEnd_APsAcLL_1	604	609	1.00	1.00	1.00
P51531	LIG_RB	1290	1294	1.00	0.21	1.00
P51617	LIG_TRAF6	540	548	1.00	0.29	1.00
P51617	LIG_TRAF6	583	591	1.00	0.72	1.00
P51617	LIG_TRAF6	702	710	1.00	0.29	1.00
P53112	LIG_SH3_2	87	92	1.00	1.00	1.00
P53198	TRG_Golgi_diPhe_1	202	216	1.00	1.00	1.00
P54198	LIG_CYCLIN_1	629	633	0.42	0.42	1.00
P54366	LIG_EH1	109	117	1.00	0.35	0.00
P56524	LIG_14-3-3_3	629	634	1.00	1.00	1.00
P57682	LIG_CtBP	61	65	0.55	0.66	0.55
P70062	LIG_CtBP	469	473	1.00	1.00	1.00
P70062	LIG_CtBP	545	549	1.00	0.87	1.00
P97764	LIG_WW_1	173	176	1.00	1.00	1.00
P98119	MOD_OFUCOSY	92	98	1.00	1.00	1.00
Q01094	LIG_CYCLIN_1	90	94	1.00	1.00	1.00
Q02308	LIG_EH1	662	670	1.00	1.00	1.00
Q02548	LIG_EH1	178	186	0.84	0.88	0.84
Q03112	LIG_CtBP	584	588	1.00	1.00	1.00
Q03164	CLV_TASPASE1	2664	2670	1.00	1.00	1.00
Q03164	CLV_TASPASE1	2716	2722	1.00	1.00	1.00
Q03769	LIG_AP_GAE_1	219	225	0.00	0.47	0.00
Q03769	LIG_AP_GAE_1	328	334	1.00	1.00	1.00
Q03834	LIG_PCNA	27	36	1.00	1.00	1.00
Q04656	TRG_LysEnd_APsAcLL_1	1483	1488	1.00	0.85	1.00
Q05140	LIG_AP2alpha_2	400	402	1.00	0.29	1.00
Q05140	LIG_AP2alpha_2	474	476	1.00	0.48	1.00
Q05140	LIG_PIP2_ANTH_1	28	41	1.00	0.70	1.00
Q05193	LIG_SH3_2	833	838	0.56	0.73	0.74
Q05195	LIG_Sin3_1	9	19	1.00	0.91	1.00
Q06187	LIG_SH3_1	186	192	0.91	0.46	0.00
Q06187	LIG_SH3_1	200	206	1.00	0.33	1.00
Q07011	LIG_TRAF2_1	234	237	1.00	1.00	0.46
Q07011	LIG_TRAF2_1	246	249	1.00	1.00	1.00
Q07014	MOD_TYR_CSK	503	511	1.00	0.91	None
Q07108	MOD_N-GLC_2	111	113	1.00	0.75	1.00
Q07889	LIG_SH3_2	1151	1156	1.00	0.74	0.00
Q07889	LIG_SH3_2	1152	1157	1.00	0.86	1.00
Q08999	LIG_CYCLIN_1	680	684	1.00	1.00	1.00
Q09690	MOD_TYR_DYR	853	863	1.00	0.95	1.00
Q09815	MOD_TYR_DYR	672	682	1.00	0.98	1.00
Q12446	LIG_SH3_3	216	222	0.82	0.79	0.92
Q12931	LIG_RB	525	529	0.86	0.86	0.00
Q13029	LIG_RB	310	314	1.00	1.00	1.00
Q13107	LIG_RB	459	463	1.00	0.95	1.00
Q13111	LIG_HP1_1	220	224	1.00	1.00	1.00
Q13118	LIG_Sin3_2	39	48	1.00	0.56	1.00
Q13263	LIG_HP1_1	486	490	0.11	0.25	0.11
Q13291	MOD_TYR_ITSM	277	284	1.00	1.00	1.00
Q13291	MOD_TYR_ITSM	323	330	1.00	0.86	1.00
Q13352	LIG_CYCLIN_1	5	9	0.29	0.29	1.00
Q13367	LIG_Clathr_ClatBox_1	808	812	0.91	0.96	0.91
Q13422	LIG_CtBP	34	38	1.00	0.54	1.00
Q14108	TRG_LysEnd_APsAcLL_3	469	475	1.00	0.97	1.00
Q14209	LIG_CYCLIN_1	87	91	1.00	1.00	1.00
Q14526	LIG_CtBP	241	245	1.00	1.00	1.00
Q14582	LIG_Sin3_1	6	16	1.00	0.95	1.00
Q14677	LIG_PIP2_ENTH_1	30	39	1.00	0.99	1.00
Q15326	LIG_Dynein_DLC8_1	413	417	1.00	1.00	1.00
Q15363	TRG_Golgi_diPhe_1	187	201	0.94	0.94	None
Q15583	LIG_CtBP	24	28	0.92	0.97	0.92
Q15583	LIG_Sin3_3	250	257	1.00	0.98	1.00
Q15637	LIG_ULM_U2AF65_1	15	23	0.00	0.00	0.00
Q27974	LIG_AP2alpha_2	579	581	1.00	0.85	None
Q27974	LIG_AP2alpha_2	605	607	1.00	1.00	1.00
Q27974	LIG_AP2alpha_2	674	676	1.00	1.00	1.00
Q27974	LIG_Clathr_ClatBox_1	496	500	1.00	0.80	1.00
Q28956	TRG_PTS1	734	737	0.98	0.98	0.95
Q29092	TRG_ER_KDEL_1	801	804	0.98	0.90	0.97
Q40235	TRG_ER_diLys_1	860	863	1.00	1.00	0.00
Q61097	LIG_14-3-3_3	294	299	1.00	0.93	1.00
Q61097	LIG_14-3-3_3	389	394	1.00	0.74	1.00
Q61214	MOD_TYR_DYR	315	325	1.00	1.00	1.00
Q63470	MOD_TYR_DYR	315	325	1.00	1.00	1.00
Q64323	TRG_ER_diArg_1	1	5	0.00	0.00	None
Q6ULP2	LIG_AP_GAE_1	25	31	1.00	1.00	1.00
Q6ULP2	LIG_AP_GAE_1	429	435	1.00	1.00	1.00
Q86SS6	TRG_PML_SV	484	487	1.00	1.00	1.00
Q8C2B3	LIG_CtBP	22	26	0.97	0.78	1.00
Q8IX07	LIG_CtBP	792	796	1.00	0.96	1.00
Q8N9I0	TRG_PML_SV	402	405	1.00	0.98	1.00
Q8R0H9	TRG_LysEnd_GGAAcLL_2	354	361	1.00	0.77	1.00
Q8UWJ8	LIG_CYCLIN_1	394	398	1.00	1.00	1.00
Q8UYK9	LIG_RB	194	198	1.00	1.00	1.00
Q90372	TRG_LysEnd_APsAcLL_3	546	552	0.00	0.88	0.00
Q91647	LIG_CtBP	455	459	1.00	0.62	1.00
Q91VZ6	LIG_Clathr_ClatBox_1	192	196	1.00	0.76	1.00
Q91YI4	LIG_Clathr_ClatBox_1	374	378	1.00	0.64	1.00
Q99062	LIG_SH2_STAT3	727	730	0.26	0.26	0.36
Q99523	TRG_LysEnd_GGAAcLL_1	826	831	0.95	0.95	None
Q99583	LIG_Sin3_1	3	13	1.00	0.39	1.00
Q99683	LIG_14-3-3_1	963	968	1.00	0.78	0.00
Q99683	LIG_RB	916	920	1.00	1.00	1.00
Q99741	LIG_CYCLIN_1	94	98	0.92	0.92	0.89
Q99N13	LIG_CtBP	23	27	1.00	0.68	None
Q9BMZ9	LIG_HP1_1	1051	1055	0.00	0.16	None
Q9BQG1	TRG_PML_SV	564	567	1.00	1.00	1.00
Q9BT88	TRG_PML_SV	425	428	1.00	1.00	1.00
Q9BVK6	TRG_ER_diLys_1	211	214	0.94	0.94	None
Q9BVK6	TRG_Golgi_diPhe_1	200	214	0.96	0.96	0.97
Q9BX63	LIG_BRCT_BRCA1_1	989	993	0.11	0.38	0.14
Q9BX63	LIG_BRCT_BRCA1_2	989	995	0.11	0.58	0.11
Q9ERQ9	LIG_SH3_3	319	325	1.00	0.85	1.00
Q9H2B2	TRG_PML_SV	419	422	1.00	1.00	1.00
Q9H2S9	LIG_CtBP	323	327	0.00	0.20	0.00
Q9H3D4	LIG_MDM2	55	62	1.00	1.00	1.00
Q9HC82	LIG_RB	109	113	1.00	0.32	1.00
Q9N2H0	LIG_SH3_3	148	154	1.00	1.00	1.00
Q9N2H0	LIG_SH3_3	152	158	1.00	1.00	1.00
Q9N2H0	LIG_SH3_3	153	159	1.00	1.00	1.00
Q9NQ25	MOD_TYR_ITSM	280	287	0.00	0.34	0.00
Q9NQ25	MOD_TYR_ITSM	300	307	0.99	0.96	0.99
Q9NZ52	TRG_LysEnd_GGAAcLL_2	388	395	0.83	0.68	0.83
Q9SID1	LIG_COP1	229	236	1.00	1.00	None
Q9UHF7	LIG_CtBP	1163	1167	1.00	1.00	1.00
Q9UHK6	TRG_PTS1	379	382	1.00	1.00	1.00
Q9UJY4	LIG_Clathr_ClatBox_1	349	353	0.03	0.63	0.03
Q9UJY5	TRG_LysEnd_GGAAcLL_2	355	362	1.00	0.83	1.00
Q9UMZ2	LIG_AP_GAE_1	773	779	1.00	0.81	1.00
Q9UNI5	LIG_CtBP	829	833	1.00	1.00	1.00
Q9UPW6	MOD_SUMO	232	235	0.84	0.62	0.00
Q9UPW6	MOD_SUMO	349	352	1.00	0.17	None
Q9UQL6	LIG_CtBP	56	60	1.00	0.80	1.00
Q9V4N7	TRG_ER_KDEL_1	177	180	1.00	1.00	0.00
Q9VLZ4	LIG_14-3-3_3	51	56	0.00	0.08	None
Q9VLZ4	LIG_14-3-3_3	76	81	0.17	0.83	0.17
Q9WUD9	MOD_TYR_CSK	525	533	0.92	0.78	0.95
Q9Y2Y9	LIG_Sin3_2	9	18	0.51	0.67	0.51
Q9Y6B2	LIG_RB	178	182	1.00	1.00	1.00
Q9Z188	MOD_TYR_DYR	267	277	1.00	1.00	1.00
