# Supplementary material for: A tree-based conservation scoring method for short linear motifs in multiple alignments of protein sequences
Source: BMC Bioinformatics. 2008 May 6;9:229. doi: 10.1186/1471-2105-9-229 (PMC2396637; doi:10.1186/1471-2105-9-229)
Supplement: Additional file 2 — Set of random instances. This set contains 1020 randomly chosen instances from intracellular protein sequences of the UniRef90 database. [file 1471-2105-9-229-S2.txt]

UniProt_Accession_Number	ELM_identifier	start_pos	end_pos	EXC_DISC_1	EXC_CONT_1	MIS_DISC
A0BIU7	LIG_SH3_3	141	147	0.00	0.08	1.00
A0CL87	MOD_CK2_1	262	268	0.00	0.16	1.00
A0D348	LIG_14-3-3_3	84	89	0.08	0.62	0.08
A0DE46	LIG_SH2_STAT5	55	58	0.00	0.23	0.00
A0E0X1	MOD_SUMO	493	496	0.00	0.10	0.00
A0E5T9	LIG_14-3-3_3	139	144	0.00	0.09	0.00
A0EEP1	MOD_SUMO	296	299	0.00	0.14	0.00
A0FDP6	MOD_N-GLC_1	333	338	0.00	0.29	0.40
A0JM92	MOD_N-GLC_1	98	103	0.00	0.20	0.50
A0MIN3	LIG_SH2_SRC	102	105	0.00	0.26	0.00
A0MV34	MOD_CK2_1	19	25	0.00	0.25	1.00
A0MV38	LIG_SH3_3	115	121	0.15	0.23	0.60
A0NEN5	LIG_BRCT_BRCA1_1	194	198	0.00	0.19	0.00
A0SGJ3	LIG_SH2_STAT5	334	337	1.00	0.95	1.00
A0T2W4	MOD_PKA_1	91	97	1.00	0.80	1.00
A0ZVR0	LIG_RB	127	131	0.00	0.20	0.00
A0ZYT4	LIG_TRAF2_1	6	9	0.19	0.35	0.00
A1A690	MOD_PLK	325	331	0.00	0.20	None
A1C4R8	MOD_CK2_1	634	640	0.00	0.23	0.74
A1C533	LIG_AP2alpha_2	55	57	1.00	1.00	1.00
A1C773	MOD_ProDKin_1	29	35	0.03	0.15	None
A1C8D2	LIG_SH3_3	206	212	1.00	1.00	None
A1C935	LIG_14-3-3_3	244	249	0.07	0.37	0.08
A1C976	MOD_CDK	691	697	0.14	0.32	0.18
A1C9D6	MOD_CK2_1	148	154	0.08	0.23	1.00
A1CAE6	MOD_PKA_1	65	71	0.02	0.23	0.02
A1CB22	LIG_SH2_STAT3	106	109	0.07	0.40	0.07
A1CG78	LIG_SH2_STAT5	74	77	0.00	0.03	None
A1CGF0	MOD_SUMO	13	16	0.00	0.31	0.00
A1CJ97	LIG_SH2_SRC	406	409	0.00	0.23	0.00
A1CKA3	LIG_SH3_2	639	644	0.15	0.24	0.20
A1CKN3	LIG_AP2alpha_2	243	245	0.05	0.16	0.05
A1CKZ1	MOD_PKB_1	283	291	0.11	0.20	0.32
A1CM88	LIG_SH3_1	15	21	0.13	0.52	0.13
A1CN77	CLV_PCSK_KEX2_1	82	84	0.06	0.16	1.00
A1CNP3	TRG_LysEnd_APsAcLL_1	119	124	0.00	0.44	0.00
A1CNR1	CLV_PCSK_PC1ET2_1	16	18	1.00	1.00	1.00
A1CP34	LIG_14-3-3_3	254	259	0.02	0.47	0.05
A1CPD6	LIG_TRAF2_1	600	603	0.00	0.17	0.55
A1CQG2	MOD_GSK3_1	321	328	1.00	0.43	1.00
A1CT69	MOD_PKA_2	82	88	0.03	0.08	1.00
A1CTC7	LIG_PDZ_3	33	36	1.00	1.00	1.00
A1CTD8	LIG_WW_4	663	668	0.13	0.17	0.13
A1CTG9	LIG_SH2_STAT5	353	356	0.00	0.26	0.00
A1CUT6	LIG_SH3_3	95	101	0.00	0.06	0.36
A1IGZ4	LIG_BRCT_BRCA1_1	25	29	0.00	0.37	0.00
A1KZC8	LIG_SH3_3	2	8	0.08	0.09	0.33
A1YES1	MOD_CDK	1	7	0.39	0.12	None
A1Z791	LIG_SH3_3	348	354	0.00	0.00	0.00
A1Z7T2	LIG_TRAF6	654	662	0.25	0.09	0.25
A1Z9K4	LIG_14-3-3_3	498	503	0.00	0.37	0.00
O01443	LIG_14-3-3_3	802	807	0.00	0.14	0.00
O02283	LIG_EH1	90	98	0.00	0.25	0.00
O08575	LIG_SH3_2	223	228	0.94	0.70	1.00
O13024	LIG_TRAF6	71	79	0.00	0.17	0.00
O13090	MOD_CDK	78	84	0.00	0.09	0.00
O13936	MOD_CK2_1	50	56	0.00	0.11	None
O14100	LIG_14-3-3_3	329	334	0.00	0.28	0.32
O14340	LIG_14-3-3_3	887	892	0.00	0.35	0.00
O16936	LIG_SH2_STAT5	456	459	0.00	0.00	0.00
O17057	LIG_SH3_3	146	152	0.00	0.00	0.61
O17583	LIG_SH3_1	285	291	0.00	0.23	0.00
O17850	LIG_TRAF2_1	219	222	0.00	0.35	0.14
O21038	MOD_PKB_1	114	122	0.00	0.16	None
O22648	MOD_PKA_1	226	232	0.75	0.44	0.94
O35182	LIG_WW_4	145	150	0.00	0.11	0.89
O35906	LIG_SH3_3	106	112	0.78	0.23	None
O36039	LIG_TRAF2_1	360	363	0.82	0.58	0.82
O42261	LIG_14-3-3_3	230	235	0.00	0.55	1.00
O42502	LIG_SH3_3	177	183	0.90	0.80	None
O43035	MOD_SUMO	140	143	0.00	0.09	0.00
O43988	MOD_N-GLC_1	91	96	0.00	0.01	0.00
O44353	LIG_SH2_STAT3	107	110	0.00	0.50	0.00
O44433	LIG_PDZ_3	173	176	1.00	1.00	1.00
O44498	LIG_SH3_3	920	926	1.00	1.00	1.00
O44783	LIG_SH3_2	9	14	None	None	None
O46025	MOD_SUMO	1256	1259	0.00	0.06	0.00
O46489	LIG_14-3-3_3	108	113	1.00	0.62	1.00
O47026	MOD_PKB_1	25	33	0.11	0.32	0.11
O57456	MOD_SUMO	23	26	0.00	0.52	0.00
O59726	CLV_PCSK_KEX2_1	59	61	0.00	0.13	0.00
O60071	LIG_SH2_SRC	99	102	0.00	0.51	0.12
O60165	LIG_14-3-3_3	392	397	0.00	0.32	None
O61125	MOD_CK1_1	318	324	0.00	0.05	None
O61733	MOD_SUMO	95	98	0.00	0.13	0.00
O61988	LIG_BRCT_BRCA1_1	330	334	0.24	0.23	0.29
O73772	LIG_SH3_2	469	474	0.00	0.11	0.00
O74256	MOD_CK1_1	272	278	0.60	0.22	0.82
O74404	LIG_SH2_STAT5	401	404	0.00	0.21	0.00
O74477	MOD_N-GLC_1	32	37	0.00	0.07	0.00
O74736	LIG_14-3-3_3	182	187	0.00	0.37	0.00
O74762	LIG_14-3-3_3	880	885	0.00	0.20	0.06
O76762	LIG_TRAF2_1	234	237	0.00	0.24	0.19
O76848	MOD_Cter_Amidation	54	57	1.00	0.98	1.00
O93373	LIG_SH3_3	282	288	0.70	0.80	0.81
O93495	TRG_LysEnd_APsAcLL_1	253	258	1.00	0.56	1.00
O94235	LIG_14-3-3_3	274	279	0.00	0.22	0.00
O94267	CLV_PCSK_FUR_1	777	781	1.00	1.00	1.00
O94487	MOD_CK2_1	582	588	0.00	0.08	1.00
O94547	LIG_SH2_SRC	515	518	0.00	0.26	0.00
O96660	LIG_WW_4	249	254	0.29	0.17	0.74
O96904	MOD_ProDKin_1	203	209	None	None	None
O97039	MOD_GSK3_1	57	64	0.48	0.42	0.93
O97472	MOD_SUMO	184	187	0.04	0.10	0.21
P02289	LIG_SH2_STAT5	120	123	0.71	0.85	0.13
P05555	MOD_GSK3_1	222	229	1.00	1.00	1.00
P06892	MOD_CK2_1	42	48	1.00	0.74	1.00
P07140	TRG_LysEnd_APsAcLL_1	162	167	1.00	0.51	1.00
P07193	LIG_SH3_3	283	289	0.07	0.31	1.00
P07799	LIG_14-3-3_3	49	54	0.07	0.57	1.00
P09957	LIG_SH2_STAT5	460	463	1.00	1.00	1.00
P11378	LIG_14-3-3_3	16	21	1.00	1.00	1.00
P14734	LIG_SH2_STAT5	445	448	0.03	0.13	None
P15330	MOD_PKA_1	767	773	0.07	0.79	0.07
P17789	LIG_TRAF6	313	321	0.00	0.11	0.00
P18289	MOD_SUMO	189	192	0.02	0.13	0.00
P20439	MOD_SUMO	146	149	0.00	0.77	0.00
P21228	MOD_CK2_1	75	81	0.00	0.04	0.73
P22544	MOD_CK2_1	8	14	0.02	0.50	0.08
P25159	CLV_PCSK_FUR_1	692	696	1.00	1.00	1.00
P25799	LIG_BRCT_BRCA1_1	368	372	1.00	0.32	1.00
P27625	MOD_N-GLC_1	1548	1553	0.00	0.15	0.40
P28048	LIG_TRAF2_1	184	187	1.00	0.49	1.00
P28349	LIG_SH3_1	717	723	0.00	0.32	0.00
P33886	LIG_14-3-3_1	156	161	0.00	0.11	0.00
P34617	MOD_PKA_1	614	620	0.00	0.34	0.03
P35521	MOD_CK2_1	90	96	0.00	0.09	0.90
P36594	MOD_CK2_1	1481	1487	0.00	0.32	0.00
P39881	MOD_Cter_Amidation	838	841	0.00	0.04	0.00
P40631	LIG_SH2_STAT5	86	89	0.00	0.00	1.00
P41166	MOD_N-GLC_2	312	314	0.24	0.44	0.24
P41768	LIG_BRCT_BRCA1_1	253	257	1.00	0.31	1.00
P41892	LIG_SH3_1	1053	1059	0.00	0.12	0.00
P41936	LIG_SH2_STAT5	133	136	0.00	0.02	0.00
P43277	MOD_PKA_1	140	146	0.16	0.43	0.70
P48148	MOD_SUMO	134	137	0.35	0.33	0.45
P48598	LIG_SH3_3	27	33	0.00	0.00	0.32
P48809	LIG_SH3_3	261	267	1.00	1.00	1.00
P48964	LIG_SH3_3	190	196	1.00	0.50	1.00
P49404	LIG_TRAF2_1	342	345	0.11	0.52	0.13
P50536	MOD_CDK	100	106	0.00	0.24	0.69
P51140	LIG_14-3-3_3	228	233	1.00	0.50	1.00
P52890	LIG_14-3-3_3	446	451	0.00	0.27	None
P53015	LIG_TRAF2_1	439	442	0.00	0.24	0.00
P53569	LIG_SH3_2	1044	1049	0.00	0.04	0.00
P53771	LIG_TRAF6	53	61	0.00	0.08	0.00
P53772	LIG_SH3_3	182	188	0.00	0.29	1.00
P59644	LIG_CtBP	185	189	0.05	0.87	0.06
P61802	LIG_SH3_3	124	130	0.00	0.06	0.23
P78580	LIG_SH3_3	206	212	1.00	0.40	1.00
P78701	TRG_LysEnd_APsAcLL_1	9	14	1.00	0.93	1.00
P78814	MOD_CK2_1	139	145	0.00	0.13	1.00
P79751	MOD_SUMO	43	46	1.00	0.39	None
P79820	MOD_CK2_1	291	297	0.00	0.23	1.00
P90792	LIG_PDZ_3	243	246	0.00	0.17	0.51
P90978	LIG_SH2_GRB2	491	494	0.00	0.50	0.00
P97445	LIG_SH3_2	865	870	0.32	0.15	0.32
P97460	LIG_SH3_3	489	495	0.47	0.27	0.66
P98203	LIG_14-3-3_3	130	135	1.00	0.72	1.00
Q012N7	MOD_CK2_1	285	291	0.31	0.38	1.00
Q012Z5	LIG_SH3_3	53	59	0.00	0.00	0.00
Q015K6	LIG_RGD	50	52	0.00	0.00	0.09
Q01705	LIG_SH3_3	1847	1853	1.00	0.81	1.00
Q01864	LIG_SH3_3	164	170	0.00	0.02	0.07
Q01BJ1	MOD_PKA_1	358	364	None	None	None
Q01C49	MOD_N-GLC_1	1318	1323	0.05	0.34	0.08
Q01CL2	LIG_TRAF6	91	99	0.04	0.41	0.00
Q01DP7	MOD_CK2_1	1	7	0.00	0.01	None
Q02361	LIG_FHA_2	1	7	0.01	0.11	0.09
Q02398	LIG_PDZ_3	389	392	0.00	0.46	0.11
Q05738	LIG_SH3_3	2	8	1.00	0.89	1.00
Q07279	LIG_SH3_3	47	53	0.03	0.07	None
Q09487	LIG_SH3_3	55	61	0.00	0.33	0.00
Q09525	LIG_TRAF6	351	359	0.00	0.18	0.00
Q09527	TRG_LysEnd_APsAcLL_1	9	14	1.00	0.92	1.00
Q09715	LIG_SH2_PTP2	194	197	0.00	0.18	0.00
Q09819	LIG_SH2_GRB2	74	77	0.00	0.10	0.00
Q09856	LIG_BRCT_BRCA1_1	190	194	0.00	0.17	0.27
Q09882	MOD_CK2_1	239	245	1.00	1.00	1.00
Q09923	LIG_SH3_3	333	339	0.00	0.07	0.00
Q0C9N6	MOD_CK2_1	3	9	0.00	0.29	0.00
Q0CHN1	LIG_SH3_2	58	63	0.01	0.26	0.01
Q0CLM3	CLV_PCSK_SKI1_1	400	404	0.00	0.13	0.00
Q0CNS0	LIG_AP2alpha_2	256	258	0.17	0.27	0.22
Q0CNS6	LIG_BRCT_BRCA1_1	259	263	0.00	0.01	0.00
Q0CQB6	LIG_SH2_SRC	135	138	0.00	0.16	0.00
Q0CS89	MOD_CK2_1	84	90	0.00	0.14	0.46
Q0CSB1	MOD_CK2_1	701	707	0.06	0.17	1.00
Q0CT53	LIG_SH3_3	184	190	1.00	0.58	1.00
Q0CTN6	LIG_SH3_3	608	614	0.00	0.00	0.29
Q0CVP1	LIG_FHA_2	1	7	0.00	0.00	0.00
Q0CVY5	LIG_TRAF2_1	162	165	0.09	0.57	0.09
Q0CYS5	MOD_Cter_Amidation	1044	1047	1.00	1.00	1.00
Q0GF38	MOD_PIKK_1	377	383	0.00	0.29	0.13
Q0GGX2	LIG_TRAF6	110	118	0.00	0.00	None
Q0IED5	TRG_ENDOCYTIC_2	119	122	0.00	0.15	0.00
Q0IF58	MOD_CK2_1	35	41	0.00	0.14	0.61
Q0IFW4	LIG_14-3-3_3	160	165	0.00	0.30	0.00
Q0MVS8	MOD_GSK3_1	123	130	1.00	0.43	1.00
Q0PPZ8	MOD_PIKK_1	1021	1027	0.13	0.14	0.15
Q0Q0M7	LIG_SH3_3	113	119	0.25	0.39	0.46
Q0TZK5	MOD_PKB_1	582	590	0.00	0.29	0.00
Q0U3A4	MOD_CK2_1	258	264	0.00	0.00	0.00
Q0U9E6	MOD_PKB_1	525	533	0.00	0.18	0.00
Q0UEC1	MOD_GSK3_1	605	612	0.30	0.56	0.30
Q0UF35	LIG_TRAF2_1	272	275	0.00	0.07	None
Q0UKR0	LIG_SH3_3	52	58	0.00	0.14	0.30
Q0UN57	MOD_PKB_1	23	31	0.00	0.27	1.00
Q0UQM8	MOD_CK1_1	3	9	0.00	0.17	None
Q0UR36	MOD_CK2_1	107	113	0.00	0.11	0.00
Q0URX6	LIG_14-3-3_3	810	815	0.00	0.49	0.48
Q0UU25	LIG_BRCT_BRCA1_1	675	679	0.00	0.16	0.00
Q0UUE8	LIG_PDZ_3	714	717	0.00	0.00	None
Q0UV93	LIG_SH3_1	365	371	0.00	0.00	None
Q0UWC8	LIG_SH3_2	158	163	0.00	0.28	0.15
Q0UY54	LIG_SH3_2	344	349	0.00	0.07	0.03
Q0V1Z7	MOD_N-GLC_1	217	222	0.00	0.03	0.16
Q0V4Y6	MOD_CK2_1	281	287	0.00	0.13	1.00
Q0V5W9	LIG_PDZ_3	2	5	0.00	0.23	0.70
Q0V6J1	MOD_CK2_1	31	37	0.00	0.05	0.09
Q0V6R8	LIG_TRAF6	147	155	0.00	0.06	0.00
Q0V9H4	MOD_CK2_1	320	326	0.00	0.41	0.18
Q0V9Z4	LIG_SH3_3	141	147	0.00	0.00	0.00
Q0VA30	MOD_CK2_1	1118	1124	1.00	0.86	1.00
Q0ZEG8	LIG_BRCT_BRCA1_1	286	290	1.00	0.48	1.00
Q10076	LIG_SH3_1	43	49	0.00	0.11	0.00
Q10257	MOD_SUMO	60	63	0.00	0.54	0.00
Q10572	LIG_SH3_5	84	88	0.39	0.45	0.42
Q12526	LIG_BRCT_BRCA1_1	181	185	0.07	0.03	0.16
Q16G65	MOD_CDK	33	39	0.00	0.00	0.00
Q16GS3	LIG_BRCT_BRCA1_1	542	546	0.51	0.09	0.51
Q16HW3	MOD_CK2_1	271	277	0.00	0.08	0.10
Q16LZ2	MOD_CK2_1	159	165	1.00	0.46	1.00
Q16M08	LIG_SH3_2	173	178	0.00	0.25	0.00
Q16MY9	MOD_CK2_1	143	149	0.00	0.00	0.83
Q16NT6	LIG_14-3-3_3	88	93	0.00	0.15	0.00
Q16QA0	LIG_14-3-3_3	223	228	0.00	0.41	0.00
Q16R45	MOD_CDK	126	132	0.00	0.08	0.39
Q16R65	LIG_SH2_SRC	82	85	0.00	0.27	0.00
Q16VQ0	LIG_SH3_5	490	494	1.00	0.60	1.00
Q16WI5	LIG_SH3_3	446	452	0.00	0.06	0.74
Q16YF3	MOD_CK2_1	489	495	0.00	0.36	0.00
Q16YZ0	LIG_14-3-3_3	13	18	0.95	0.81	0.96
Q16Z36	LIG_SH2_STAT5	380	383	0.00	0.00	0.00
Q170M9	MOD_SUMO	113	116	0.00	0.02	0.00
Q170N5	MOD_SUMO	49	52	0.00	0.21	None
Q17135	LIG_SH2_STAT5	326	329	0.00	0.23	0.27
Q171A8	LIG_SH2_STAT3	87	90	0.00	0.00	0.00
Q171E0	CLV_PCSK_SKI1_1	482	486	0.01	0.29	1.00
Q171T5	LIG_WW_1	416	419	0.21	0.67	0.31
Q177V5	LIG_SH3_3	21	27	0.00	0.40	0.00
Q17A66	MOD_GSK3_1	402	409	0.15	0.38	1.00
Q17B19	MOD_PKA_1	6	12	0.00	0.12	0.00
Q17BL6	LIG_BRCT_BRCA1_1	515	519	0.00	0.10	0.00
Q17CQ8	LIG_TRAF2_1	271	274	0.00	0.03	0.14
Q17EH0	LIG_AP2alpha_2	251	253	0.04	0.13	0.04
Q17F53	LIG_SH2_STAT3	446	449	0.00	0.22	0.00
Q17FX1	LIG_SH3_3	234	240	0.00	0.07	None
Q17G48	LIG_SH3_1	189	195	0.00	0.24	0.00
Q17IK2	LIG_TRAF2_1	272	275	0.00	0.10	0.00
Q17JE5	MOD_CDK	6	12	0.00	0.08	0.00
Q17LB7	LIG_SH2_STAT3	220	223	0.00	0.03	0.00
Q17M42	LIG_SH3_3	221	227	0.00	0.00	0.08
Q18533	MOD_SUMO	28	31	0.00	0.13	0.00
Q18MH8	LIG_SH2_GRB2	932	935	0.00	0.00	0.17
Q19973	MOD_PKA_1	3	9	0.00	0.29	None
Q1AN55	MOD_CK2_1	315	321	0.00	0.11	0.41
Q1DGT7	LIG_SH2_STAT5	43	46	0.00	0.07	0.00
Q1DHB2	LIG_TRAF2_1	365	368	0.00	0.30	1.00
Q1DMA1	LIG_SH3_1	218	224	0.00	0.15	0.00
Q1DT36	TRG_LysEnd_APsAcLL_1	270	275	0.02	0.24	0.19
Q1DUK1	LIG_SH3_3	152	158	0.00	0.01	0.28
Q1DUT8	LIG_14-3-3_3	224	229	0.00	0.37	0.43
Q1DWU1	MOD_SUMO	312	315	0.15	0.50	0.15
Q1DYU3	MOD_CDK	58	64	0.00	0.00	0.00
Q1DZ18	LIG_SH2_STAT5	48	51	1.00	1.00	1.00
Q1E088	LIG_SH3_3	21	27	0.00	0.01	0.66
Q1E0C7	LIG_TRAF2_1	48	51	0.00	0.30	0.58
Q1E4D2	CLV_PCSK_SKI1_1	145	149	1.00	0.89	1.00
Q1E4S8	LIG_SH3_2	27	32	0.06	0.64	0.06
Q1E664	LIG_SH3_3	3	9	0.00	0.08	0.91
Q1E6X8	LIG_SH3_1	23	29	0.69	0.28	0.69
Q1E7S5	LIG_14-3-3_3	232	237	0.00	0.29	0.00
Q1E8M0	LIG_SH2_STAT3	281	284	0.18	0.26	0.21
Q1E8X4	LIG_14-3-3_3	69	74	0.00	0.47	1.00
Q1EAU2	LIG_TRAF2_1	547	550	0.00	0.30	0.81
Q1HP71	MOD_CK2_1	241	247	0.00	0.09	1.00
Q1JT61	MOD_CK2_1	254	260	0.00	0.23	None
Q1KUV7	MOD_SUMO	17	20	0.84	0.39	0.97
Q1RUX8	MOD_CK1_1	96	102	0.22	0.33	1.00
Q1S0I1	LIG_BRCT_BRCA1_1	32	36	0.08	0.55	0.09
Q1S442	MOD_ProDKin_1	393	399	0.00	0.23	0.39
Q1SIZ0	MOD_PKB_1	171	179	0.00	0.16	0.00
Q1SSB6	LIG_TRAF2_1	106	109	0.26	0.43	0.26
Q1SSH7	LIG_EVH1_II	5	9	0.00	0.07	0.00
Q1T094	MOD_ProDKin_1	117	123	0.00	0.12	1.00
Q1T1G4	LIG_SH3_3	55	61	0.00	0.15	0.30
Q1T4L7	LIG_SH2_GRB2	158	161	0.00	0.50	0.00
Q1WCU0	MOD_CK2_1	126	132	0.00	0.00	1.00
Q1WM12	MOD_CK2_1	391	397	0.00	0.06	0.00
Q20496	MOD_CK2_1	20	26	1.00	1.00	1.00
Q20D63	LIG_TRAF2_1	166	169	0.06	0.14	0.25
Q22197	LIG_SH3_2	127	132	0.00	0.10	0.00
Q22810	LIG_EH1	220	228	0.00	0.30	0.00
Q23223	LIG_PDZ_3	28	31	0.00	0.00	1.00
Q23255	MOD_CK2_1	43	49	0.00	0.11	0.76
Q23294	LIG_TRAF2_1	114	117	0.00	0.21	0.00
Q23670	MOD_SUMO	1298	1301	1.00	0.46	1.00
Q23D60	LIG_14-3-3_3	1298	1303	0.05	0.41	0.05
Q23S17	LIG_14-3-3_3	542	547	0.00	0.15	0.08
Q23VX2	LIG_SH2_STAT5	592	595	0.00	0.00	0.61
Q24432	LIG_EH1	2	10	0.00	0.30	0.00
Q24535	LIG_SH2_GRB2	30	33	0.08	0.14	0.32
Q25203	LIG_WW_4	639	644	0.59	0.60	0.59
Q25478	MOD_CK2_1	252	258	0.75	0.75	0.75
Q25AV7	LIG_SH2_STAT5	199	202	1.00	0.95	1.00
Q26469	LIG_SH3_3	183	189	0.00	0.04	0.24
Q28CB1	LIG_Clathr_ClatBox_1	255	259	0.00	0.42	0.00
Q28ED2	MOD_CDK	461	467	0.00	0.70	0.00
Q28WU6	LIG_SH3_3	228	234	0.89	0.84	0.89
Q28Z97	LIG_SH2_GRB2	466	469	0.00	0.01	0.00
Q28ZM7	LIG_WW_4	1610	1615	0.00	0.17	1.00
Q28ZY6	LIG_14-3-3_3	548	553	0.00	0.23	0.00
Q295U2	LIG_SH3_3	492	498	0.00	0.11	0.18
Q296V3	MOD_N-GLC_2	159	161	0.00	0.01	0.00
Q296W5	LIG_TRAF2_1	351	354	0.14	0.30	0.14
Q298W2	MOD_PKA_1	65	71	0.10	0.10	0.10
Q29BA4	LIG_SH3_3	120	126	1.00	0.32	1.00
Q29C34	MOD_GSK3_1	27	34	0.29	0.63	0.93
Q29CS4	MOD_N-GLC_2	246	248	0.00	0.01	0.00
Q29CT5	LIG_14-3-3_3	505	510	0.02	0.15	None
Q29CY5	LIG_14-3-3_3	333	338	0.00	0.37	0.00
Q29DP3	LIG_SH3_3	94	100	0.00	0.19	0.33
Q29EF2	LIG_PDZ_3	288	291	0.00	0.50	0.05
Q29EF7	LIG_Clathr_ClatBox_1	529	533	0.03	0.17	0.04
Q29EN4	LIG_SH3_3	133	139	1.00	1.00	1.00
Q29EY6	LIG_BRCT_BRCA1_1	333	337	0.00	0.09	0.27
Q29HU9	LIG_14-3-3_3	330	335	0.03	0.36	0.06
Q29HX0	LIG_TRAF2_1	291	294	1.00	0.96	0.66
Q29K24	MOD_GSK3_1	352	359	0.76	0.53	1.00
Q29ML1	LIG_BRCT_BRCA1_1	812	816	0.00	0.00	0.00
Q29N54	MOD_PKA_1	44	50	0.00	0.17	0.15
Q29P13	LIG_TRAF6	1191	1199	0.00	0.08	0.00
Q29P24	MOD_PKA_1	16	22	1.00	0.64	1.00
Q29P76	MOD_N-GLC_2	33	35	0.00	0.01	0.00
Q29PG3	MOD_CK2_1	329	335	0.02	0.12	1.00
Q29PM4	LIG_TRAF6	45	53	0.00	0.06	0.00
Q29QE1	LIG_SH2_PTP2	237	240	0.00	0.26	1.00
Q2FBH6	LIG_SH3_3	25	31	1.00	0.87	1.00
Q2GPE2	LIG_SH3_2	327	332	0.00	0.07	0.00
Q2GQS3	CLV_PCSK_FUR_1	946	950	0.00	0.41	0.90
Q2GWJ6	MOD_CK2_1	334	340	1.00	0.83	1.00
Q2GZL7	LIG_SH3_2	3	8	0.35	0.21	0.56
Q2H0R2	LIG_WW_4	4	9	1.00	0.36	1.00
Q2H3S4	LIG_SH2_STAT5	383	386	0.00	0.11	0.00
Q2H403	LIG_CtBP	108	112	0.00	0.33	0.00
Q2H5E8	LIG_SH3_3	209	215	0.00	0.08	0.00
Q2H653	LIG_TRAF2_1	84	87	0.09	0.53	1.00
Q2H6K1	LIG_TRAF6	47	55	0.00	0.14	0.00
Q2H921	LIG_WW_4	419	424	1.00	0.61	1.00
Q2H988	CLV_PCSK_KEX2_1	759	761	0.00	0.10	0.00
Q2HAB2	LIG_CtBP	245	249	0.00	0.20	0.00
Q2HBH2	LIG_SH3_3	142	148	0.00	0.24	0.00
Q2HBI7	MOD_CDK	202	208	0.00	0.20	None
Q2HC47	LIG_WW_4	4	9	None	None	None
Q2KEI8	LIG_SH3_3	195	201	0.00	0.00	0.00
Q2KF43	MOD_CK2_1	114	120	0.00	0.06	1.00
Q2KFN1	MOD_N-GLC_2	531	533	0.00	0.50	None
Q2L7B2	LIG_SH2_STAT3	181	184	1.00	1.00	1.00
Q2L875	MOD_CK2_1	47	53	1.00	0.97	1.00
Q2LDS1	LIG_SH3_3	189	195	0.29	0.61	1.00
Q2LKW9	LIG_BRCT_BRCA1_1	79	83	0.00	0.00	0.00
Q2LZ44	LIG_SH3_3	278	284	0.00	0.00	0.00
Q2MDG1	LIG_SH2_STAT5	8	11	0.00	0.12	None
Q2TAR2	LIG_SH3_2	54	59	0.03	0.16	0.05
Q2U2P1	LIG_SH3_3	240	246	0.13	0.13	None
Q2U543	MOD_CK2_1	177	183	0.00	0.19	1.00
Q2UAK0	TRG_LysEnd_APsAcLL_1	347	352	0.00	0.23	0.00
Q2UBT3	MOD_PLK	153	159	0.00	0.53	0.00
Q2UCP8	LIG_SH2_STAT5	505	508	0.00	0.00	0.00
Q2UDG4	LIG_SH3_3	438	444	0.02	0.18	1.00
Q2UEB6	LIG_TRAF2_1	39	42	0.06	0.18	0.06
Q2UED3	LIG_WW_4	791	796	0.17	0.31	0.79
Q2UG93	LIG_14-3-3_3	303	308	0.00	0.20	0.92
Q2UKJ9	LIG_14-3-3_3	399	404	0.07	0.27	0.07
Q2ULM4	MOD_PKA_1	148	154	0.07	0.34	0.19
Q2UMW4	LIG_TRAF2_1	406	409	0.00	0.19	0.21
Q2URQ9	MOD_CDK	1356	1362	0.00	0.24	0.33
Q2UT43	LIG_RGD	87	89	0.00	0.03	0.00
Q2UTN6	MOD_SUMO	71	74	0.10	0.14	1.00
Q2UTS3	LIG_BRCT_BRCA1_1	25	29	0.00	0.00	0.00
Q2UU50	LIG_SH3_3	143	149	1.00	0.86	1.00
Q2WGF3	LIG_14-3-3_3	6	11	0.02	0.25	1.00
Q2Z2G3	MOD_PKB_1	443	451	0.00	0.14	0.00
Q2Z2G4	LIG_BRCT_BRCA1_1	460	464	0.88	0.56	0.93
Q2Z2G5	MOD_TYR_ITIM	335	340	0.00	0.09	0.44
Q32MT0	LIG_14-3-3_3	151	156	0.01	0.75	0.01
Q32RL5	MOD_PKA_1	26	32	0.00	0.17	0.07
Q32RV3	LIG_SH2_STAT3	9	12	0.20	0.42	0.22
Q38778	CLV_PCSK_SKI1_1	116	120	0.64	0.81	0.64
Q3LZY2	LIG_SH3_3	223	229	0.00	0.06	1.00
Q3SE74	MOD_SUMO	41	44	0.00	0.13	0.00
Q3TBW6	LIG_SH3_2	805	810	1.00	1.00	1.00
Q3TLF0	LIG_WW_1	26	29	0.00	0.33	0.00
Q3U0F2	LIG_SH3_3	32	38	1.00	0.80	1.00
Q3U108	LIG_SH3_3	421	427	0.11	0.27	0.51
Q3U5C8	LIG_SH2_SRC	220	223	0.12	0.85	0.12
Q3U8K7	MOD_N-GLC_2	457	459	1.00	0.49	1.00
Q3UJG1	LIG_TRAF2_1	183	186	0.16	0.48	0.16
Q3V0H4	MOD_CK2_1	672	678	0.92	0.24	1.00
Q3V1T4	LIG_SH2_STAT3	503	506	0.22	0.44	0.22
Q3YAG1	LIG_SH2_STAT3	192	195	0.98	0.68	0.98
Q43364	LIG_TRAF2_1	129	132	1.00	1.00	1.00
Q4D2R9	MOD_PKA_1	7	13	1.00	1.00	1.00
Q4DEP1	CLV_PCSK_KEX2_1	2	4	0.00	0.03	1.00
Q4FWC5	MOD_N-GLC_1	395	400	0.00	0.06	None
Q4G362	LIG_SH3_1	243	249	1.00	0.79	1.00
Q4GXA2	MOD_CK2_1	16	22	0.00	0.03	None
Q4GXA3	MOD_SUMO	8	11	0.43	0.34	0.43
Q4H1E1	LIG_TRAF2_1	19	22	0.00	0.11	0.00
Q4H2H5	MOD_CK2_1	110	116	0.00	0.43	1.00
Q4H2N3	MOD_PKA_1	133	139	1.00	0.75	1.00
Q4H318	LIG_TRAF2_1	76	79	0.00	0.19	0.00
Q4H3B3	LIG_TRAF2_1	217	220	0.00	0.23	0.00
Q4H3E9	LIG_14-3-3_3	403	408	0.00	0.24	0.24
Q4H3I0	MOD_SUMO	84	87	0.00	0.15	0.00
Q4H3J7	LIG_CtBP	245	249	0.00	0.40	0.05
Q4H3W1	MOD_CDK	4	10	0.00	0.32	0.00
Q4H448	MOD_SUMO	89	92	1.00	0.82	1.00
Q4I5V3	LIG_SH2_STAT5	403	406	0.40	0.57	0.40
Q4IJ84	LIG_SH3_2	226	231	0.00	0.11	0.00
Q4IP34	LIG_TRAF6	390	398	0.00	0.27	0.00
Q4N0E2	LIG_WW_4	224	229	0.00	0.07	0.23
Q4N2H5	LIG_14-3-3_3	16	21	0.00	0.26	0.18
Q4PNY0	LIG_SH2_STAT3	50	53	0.83	0.80	0.83
Q4QHI9	LIG_BRCT_BRCA1_1	350	354	0.00	0.24	0.00
Q4QSE0	LIG_14-3-3_3	550	555	0.00	0.71	0.00
Q4R6H0	LIG_14-3-3_1	136	141	1.00	1.00	1.00
Q4R6Z4	MOD_SUMO	89	92	0.00	0.15	1.00
Q4REN1	LIG_TRAF2_1	724	727	0.00	0.04	0.68
Q4RGU0	LIG_TRAF2_1	710	713	1.00	0.72	1.00
Q4RIK2	LIG_SH3_1	86	92	0.19	0.28	0.50
Q4RKL0	LIG_TRAF2_1	419	422	None	None	None
Q4RLN7	LIG_BRCT_BRCA1_1	45	49	1.00	1.00	1.00
Q4RLW2	TRG_LysEnd_APsAcLL_1	149	154	1.00	0.57	1.00
Q4RNP4	MOD_CDK	336	342	1.00	1.00	1.00
Q4RNQ9	TRG_LysEnd_APsAcLL_1	12	17	0.06	0.43	0.06
Q4RNW5	MOD_SUMO	182	185	0.00	0.03	0.00
Q4RPG5	MOD_N-GLC_2	1214	1216	0.03	0.03	0.03
Q4RQF7	LIG_PDZ_3	446	449	0.00	0.06	0.87
Q4RQL5	LIG_SH3_3	247	253	1.00	1.00	1.00
Q4RQU4	LIG_SH3_2	368	373	0.00	0.22	0.00
Q4RSU2	MOD_CDK	432	438	1.00	0.29	1.00
Q4RUV1	LIG_CtBP	214	218	1.00	1.00	1.00
Q4RZB6	LIG_SH2_STAT3	323	326	0.00	0.06	0.00
Q4RZR5	LIG_14-3-3_3	89	94	0.02	0.63	0.02
Q4S286	LIG_SH3_2	289	294	0.26	0.46	0.34
Q4S2D8	LIG_TRAF6	374	382	0.00	0.31	0.43
Q4S2T3	LIG_SH3_1	105	111	0.00	0.18	None
Q4S3P8	MOD_CK2_1	419	425	0.04	0.39	1.00
Q4S447	MOD_PKA_1	1934	1940	None	None	None
Q4S469	LIG_SH3_2	644	649	0.19	0.64	0.19
Q4S4Y2	MOD_CK2_1	80	86	0.00	0.00	0.00
Q4S541	LIG_SH2_SRC	68	71	0.01	0.32	0.01
Q4S5V2	LIG_SH3_3	426	432	0.08	0.77	1.00
Q4S675	LIG_SH3_3	605	611	0.00	0.13	1.00
Q4S6U7	LIG_BRCT_BRCA1_1	211	215	0.01	0.10	0.03
Q4S8C3	CLV_PCSK_KEX2_1	72	74	1.00	0.79	1.00
Q4S950	LIG_14-3-3_3	394	399	0.03	0.31	0.03
Q4S9S5	MOD_SUMO	405	408	1.00	0.55	1.00
Q4SBM5	CLV_PCSK_SKI1_1	34	38	0.61	0.62	0.93
Q4SBQ6	LIG_WW_4	367	372	0.17	0.43	1.00
Q4SBR3	CLV_PCSK_PC1ET2_1	275	277	0.03	0.11	0.13
Q4SDY2	LIG_SH3_2	400	405	1.00	1.00	1.00
Q4SF83	LIG_SH3_1	1661	1667	0.00	0.22	None
Q4SFI2	LIG_SH2_STAT5	278	281	0.00	0.29	1.00
Q4SFL5	MOD_PKB_1	219	227	0.00	0.04	0.00
Q4SFZ1	MOD_PKA_1	482	488	0.89	0.86	0.00
Q4SIC2	LIG_PDZ_3	1463	1466	0.00	0.00	0.00
Q4SIX1	LIG_BRCT_BRCA1_1	291	295	0.00	0.03	0.00
Q4SJJ8	MOD_CK2_1	184	190	0.05	0.06	0.05
Q4SKQ7	MOD_CK2_1	109	115	1.00	0.28	1.00
Q4SLC9	MOD_SUMO	771	774	1.00	1.00	1.00
Q4SLL9	LIG_CtBP	80	84	0.00	0.27	0.00
Q4SMB2	MOD_CK2_1	286	292	0.00	0.00	None
Q4SME3	MOD_PKA_1	363	369	1.00	0.58	1.00
Q4SNL5	LIG_SH3_3	144	150	0.51	0.64	0.78
Q4SNW4	MOD_SUMO	178	181	0.00	0.37	0.00
Q4SPD4	LIG_SH3_1	507	513	0.00	0.22	0.00
Q4SQC0	LIG_WW_4	609	614	1.00	1.00	1.00
Q4SR75	LIG_SH3_3	985	991	None	None	None
Q4SS35	MOD_SUMO	170	173	1.00	1.00	1.00
Q4SSB2	LIG_14-3-3_3	598	603	0.00	0.13	0.00
Q4SU01	LIG_PDZ_3	1	4	0.61	0.56	None
Q4SU97	LIG_14-3-3_3	508	513	0.00	0.34	None
Q4SW29	LIG_SH2_STAT5	77	80	1.00	0.78	1.00
Q4SZB6	MOD_SUMO	159	162	0.05	0.47	0.05
Q4SZL6	LIG_TRAF2_1	213	216	1.00	0.73	1.00
Q4T4U0	LIG_14-3-3_3	926	931	0.42	0.59	0.63
Q4T660	TRG_ER_KDEL_1	354	357	0.01	0.45	0.00
Q4T7U5	LIG_SH3_3	154	160	0.00	0.18	None
Q4T9P8	LIG_TRAF6	38	46	1.00	0.88	1.00
Q4T9P9	LIG_PDZ_3	454	457	1.00	1.00	1.00
Q4TAM9	LIG_SH3_2	572	577	0.00	0.64	0.00
Q4TBM7	LIG_Sin3_3	2281	2288	0.00	0.10	0.00
Q4TC36	LIG_14-3-3_3	455	460	1.00	0.54	1.00
Q4TC99	LIG_WW_4	688	693	0.00	0.22	0.98
Q4U1Y2	LIG_SH3_2	8	13	0.00	0.15	0.00
Q4U8N4	MOD_CK1_1	610	616	0.00	0.00	0.00
Q4UAE8	MOD_PKA_1	521	527	0.00	0.17	0.00
Q4V6V5	MOD_PKA_1	162	168	1.00	0.72	1.00
Q4V729	LIG_TRAF2_1	3	6	0.00	0.20	None
Q4VAC9	LIG_WW_4	1237	1242	0.00	0.17	1.00
Q4W6C8	LIG_SH3_1	48	54	0.00	0.06	0.00
Q4W8W4	MOD_PKB_1	90	98	0.32	0.65	0.32
Q4WAM3	LIG_BRCT_BRCA1_1	841	845	0.00	0.36	0.27
Q4WE62	LIG_14-3-3_3	284	289	0.00	0.41	1.00
Q4WGB4	TRG_LysEnd_APsAcLL_1	175	180	0.00	0.56	0.00
Q4WHG1	LIG_14-3-3_3	86	91	0.02	0.33	1.00
Q4WI02	LIG_SH2_STAT5	273	276	1.00	0.93	1.00
Q4WI96	MOD_CK2_1	280	286	0.00	0.13	0.37
Q4WJT7	MOD_CK2_1	120	126	0.00	0.15	0.91
Q4WKR4	MOD_SUMO	109	112	0.00	0.03	0.00
Q4WMN5	MOD_SUMO	586	589	0.00	0.14	0.00
Q4WMV8	LIG_SH3_1	92	98	1.00	1.00	1.00
Q4WPA4	LIG_TRAF2_1	39	42	0.00	0.12	0.00
Q4WRQ5	LIG_SH2_GRB2	970	973	0.10	0.18	0.15
Q4WTX4	LIG_WW_4	139	144	1.00	1.00	1.00
Q4WVG9	LIG_TRAF6	231	239	0.00	0.06	0.20
Q4WWR2	LIG_TRAF2_1	167	170	1.00	0.53	1.00
Q4WXD3	LIG_14-3-3_3	279	284	0.13	0.49	0.78
Q4WXH8	LIG_SH2_GRB2	9	12	0.04	0.41	0.00
Q4WYB7	LIG_BRCT_BRCA1_1	398	402	0.00	0.00	0.00
Q4WZY4	LIG_14-3-3_3	228	233	0.00	0.38	0.17
Q4X015	LIG_14-3-3_3	629	634	0.33	0.33	0.33
Q4X0C2	MOD_CK2_1	390	396	0.00	0.19	0.02
Q4X1Y0	LIG_SH3_3	433	439	0.76	0.90	0.00
Q4XZ09	MOD_PKA_1	5	11	0.00	0.34	0.11
Q4YPL8	LIG_AP_GAE_1	800	806	0.00	0.31	0.09
Q4Z7M1	TRG_LysEnd_APsAcLL_1	194	199	0.04	0.02	0.04
Q538A5	MOD_SUMO	347	350	0.00	0.19	0.00
Q547R0	MOD_CK2_1	346	352	0.51	0.16	0.51
Q54C10	TRG_LysEnd_APsAcLL_1	305	310	0.00	0.26	None
Q54G78	LIG_SH3_2	180	185	0.00	0.39	0.00
Q54G81	CLV_PCSK_KEX2_1	800	802	0.26	0.43	0.26
Q54GG5	MOD_ProDKin_1	1	7	0.00	0.00	1.00
Q54H95	LIG_BRCT_BRCA1_1	1311	1315	0.00	0.24	0.49
Q54IJ8	MOD_PKB_1	235	243	None	None	None
Q54K42	MOD_PKB_1	789	797	0.00	0.20	0.00
Q54KX0	LIG_TRAF2_1	662	665	0.00	0.13	0.00
Q54L80	MOD_CK2_1	129	135	0.00	0.19	0.18
Q54P30	MOD_CK2_1	1057	1063	0.15	0.29	1.00
Q54SV8	MOD_SUMO	4	7	0.00	0.09	0.00
Q54TG6	MOD_SUMO	195	198	0.09	0.14	1.00
Q54X62	LIG_PDZ_3	315	318	0.00	0.33	1.00
Q54ZP8	LIG_SH2_STAT5	172	175	0.00	0.10	0.25
Q550D7	MOD_PKA_1	196	202	0.00	0.16	0.00
Q553R0	MOD_PKA_1	159	165	0.00	0.02	0.00
Q55EP9	LIG_TRAF2_1	51	54	0.00	0.20	0.00
Q55FF6	MOD_PKA_1	9	15	0.77	0.83	0.81
Q55GK3	MOD_N-GLC_2	529	531	0.00	0.04	0.00
Q55NA2	LIG_14-3-3_3	186	191	0.34	0.54	0.34
Q55T53	LIG_TRAF2_1	987	990	0.00	0.07	0.34
Q55W59	LIG_BRCT_BRCA1_1	23	27	0.00	0.09	1.00
Q560P9	LIG_BRCT_BRCA1_1	311	315	0.00	0.07	0.17
Q582H9	MOD_SUMO	100	103	0.00	0.27	0.00
Q583R3	MOD_PKA_1	426	432	0.00	0.28	0.00
Q586W7	LIG_TRAF2_1	732	735	0.00	0.20	1.00
Q586X2	MOD_CK2_1	171	177	0.00	0.29	0.32
Q58L83	MOD_PKB_1	286	294	0.00	0.64	0.00
Q59IX2	LIG_SH3_2	408	413	0.00	0.58	0.00
Q59NP4	LIG_SH3_3	97	103	0.00	0.15	0.00
Q59QC7	LIG_BRCT_BRCA1_1	316	320	0.00	0.06	None
Q59S37	LIG_14-3-3_3	358	363	0.00	0.26	0.00
Q5A034	MOD_PKB_1	15	23	0.00	0.33	0.11
Q5A450	LIG_WW_4	904	909	0.00	0.12	1.00
Q5A4G0	LIG_14-3-3_3	264	269	0.00	0.21	0.00
Q5A7M6	LIG_SH2_SRC	28	31	0.72	0.48	0.78
Q5AAW5	LIG_WW_4	83	88	0.00	0.04	0.31
Q5ACS2	CLV_PCSK_KEX2_1	131	133	0.25	0.64	0.37
Q5ADL0	MOD_TYR_ITIM	147	152	0.00	0.06	0.00
Q5AF61	LIG_BRCT_BRCA1_1	387	391	0.00	0.00	1.00
Q5AG78	MOD_PKA_1	173	179	0.35	0.49	0.44
Q5AGC1	MOD_CK2_1	10	16	0.13	0.26	1.00
Q5AGF5	LIG_BRCT_BRCA1_1	26	30	0.00	0.00	0.00
Q5AI46	TRG_LysEnd_APsAcLL_1	294	299	0.00	0.44	1.00
Q5AJ74	MOD_CK2_1	144	150	0.00	0.00	0.11
Q5AMS3	MOD_PKA_1	56	62	0.00	0.19	0.28
Q5APB2	LIG_14-3-3_3	538	543	0.19	0.34	0.22
Q5APJ8	LIG_TRAF2_1	467	470	0.00	0.07	1.00
Q5ARR7	LIG_TRAF2_1	163	166	0.00	0.02	0.11
Q5AS00	MOD_CK2_1	764	770	0.00	0.00	0.00
Q5AVT8	LIG_BRCT_BRCA1_1	438	442	0.00	0.00	0.48
Q5AXI2	LIG_14-3-3_3	420	425	0.00	0.17	0.12
Q5AYE8	MOD_SUMO	357	360	0.04	0.25	1.00
Q5B2L0	MOD_N-GLC_1	670	675	0.00	0.20	0.42
Q5B340	MOD_CK2_1	167	173	0.00	0.06	0.29
Q5B4E5	MOD_PKA_1	265	271	0.07	0.49	1.00
Q5B6G2	MOD_CK2_1	132	138	0.00	0.00	1.00
Q5B6P6	LIG_AP2alpha_2	66	68	0.08	0.24	0.10
Q5B8L0	MOD_PKA_1	17	23	0.00	0.35	0.00
Q5BCA1	LIG_AP2alpha_2	145	147	0.00	0.08	0.00
Q5BFV7	LIG_FHA_2	399	405	0.00	0.08	0.00
Q5BGP9	LIG_TRAF2_1	249	252	0.29	0.73	1.00
Q5BH17	MOD_GSK3_1	45	52	0.00	0.09	0.95
Q5BH54	LIG_SH2_SRC	408	411	0.01	0.77	0.01
Q5BH88	MOD_SUMO	579	582	0.00	0.29	0.67
Q5CFX0	LIG_SH2_GRB2	414	417	0.00	0.00	0.20
Q5CG04	MOD_CK2_1	102	108	0.00	0.19	0.87
Q5CQM5	LIG_14-3-3_3	572	577	0.00	0.43	0.32
Q5CRJ3	MOD_CK2_1	370	376	0.09	0.25	1.00
Q5DJ37	MOD_CDK	634	640	1.00	0.10	1.00
Q5EVI8	MOD_SUMO	294	297	0.02	0.07	0.04
Q5FWN0	LIG_TRAF6	24	32	1.00	0.98	1.00
Q5G652	LIG_SH3_3	126	132	0.00	0.07	1.00
Q5HZN1	TRG_LysEnd_APsAcLL_1	295	300	0.00	0.00	0.00
Q5K9V8	LIG_BRCT_BRCA1_1	315	319	0.00	0.00	0.00
Q5KBF7	LIG_14-3-3_3	387	392	0.00	0.19	0.19
Q5KCF5	MOD_CK2_1	328	334	0.00	0.50	0.00
Q5KCQ4	LIG_Clathr_ClatBox_1	26	30	0.00	0.56	0.00
Q5KFD2	MOD_SUMO	97	100	1.00	0.71	1.00
Q5KFG7	MOD_TYR_ITSM	452	459	0.00	0.06	0.00
Q5KHM1	LIG_SH2_STAT5	695	698	0.00	0.48	0.00
Q5KIF6	LIG_14-3-3_3	1337	1342	0.00	0.28	0.15
Q5KJY7	MOD_CK2_1	374	380	0.00	0.17	1.00
Q5KKQ3	MOD_CK1_1	439	445	0.00	0.00	0.00
Q5KNM9	LIG_14-3-3_3	307	312	1.00	0.63	1.00
Q5MNU4	MOD_CK2_1	392	398	1.00	1.00	1.00
Q5MPI1	MOD_PKB_1	796	804	0.72	0.73	0.72
Q5PQ39	LIG_14-3-3_3	261	266	0.01	0.34	0.93
Q5PRE9	LIG_BRCT_BRCA1_1	2326	2330	1.00	0.93	1.00
Q5QJ44	LIG_TRAF2_1	548	551	1.00	0.59	1.00
Q5SDA2	LIG_BRCT_BRCA1_1	382	386	0.76	0.28	0.86
Q5TRW4	MOD_TYR_ITSM	280	287	0.00	0.09	0.00
Q5U248	LIG_BRCT_BRCA1_1	1906	1910	0.00	0.13	0.00
Q5U594	LIG_TRAF2_1	524	527	0.72	0.33	0.91
Q5U5B9	LIG_SH3_3	5	11	0.00	0.23	0.94
Q5WN25	LIG_SH2_STAT5	62	65	0.33	0.52	0.33
Q5WRS2	LIG_BRCT_BRCA1_1	303	307	0.00	0.22	0.00
Q5XG24	LIG_14-3-3_3	274	279	0.56	0.65	0.80
Q5XH51	MOD_SUMO	218	221	0.99	0.61	None
Q5XXR5	LIG_PDZ_3	435	438	0.54	0.34	1.00
Q5Y4Y7	LIG_SH2_STAT3	149	152	0.00	0.09	0.05
Q5YGC3	LIG_SH2_STAT5	27	30	0.92	0.73	0.92
Q60KS3	MOD_CK2_1	146	152	0.00	0.00	None
Q60SM5	LIG_SH2_SRC	17	20	0.00	0.15	0.00
Q60Z24	LIG_SH3_3	251	257	0.00	0.00	0.45
Q60ZY5	MOD_CK2_1	540	546	0.00	0.39	1.00
Q610Y5	TRG_LysEnd_APsAcLL_1	648	653	0.00	0.15	0.00
Q613V1	MOD_N-GLC_2	31	33	0.00	0.01	0.00
Q61AA2	MOD_PKA_1	220	226	0.06	0.26	1.00
Q61CT2	LIG_WW_4	664	669	0.18	0.64	0.18
Q61EL6	MOD_CK1_1	261	267	0.00	0.24	0.00
Q61EQ5	LIG_TRAF6	774	782	0.16	0.59	0.16
Q61PG6	LIG_14-3-3_1	180	185	0.00	0.13	0.00
Q61RA2	LIG_14-3-3_3	332	337	0.00	0.25	0.00
Q61Z33	LIG_AP2alpha_2	5	7	0.00	0.00	None
Q621F6	LIG_SH3_2	149	154	0.00	0.09	0.00
Q622H2	MOD_ProDKin_1	1118	1124	0.00	0.23	0.00
Q62315	LIG_14-3-3_3	257	262	0.08	0.64	0.60
Q623K7	LIG_WW_1	120	123	0.00	0.13	0.00
Q623M3	LIG_SH3_3	600	606	0.00	0.06	0.30
Q62418	MOD_CK2_1	248	254	0.00	0.32	0.97
Q626L1	MOD_CK2_1	102	108	0.09	0.24	1.00
Q627G7	LIG_BRCT_BRCA1_1	558	562	0.00	0.15	0.00
Q640V3	LIG_SH2_SRC	97	100	1.00	0.48	1.00
Q65YY5	LIG_WW_1	313	316	None	None	None
Q66JI2	LIG_TRAF2_1	555	558	0.05	0.14	1.00
Q674Z1	LIG_SH2_STAT5	318	321	1.00	0.88	1.00
Q68ED3	LIG_TRAF6	13	21	0.03	0.03	0.82
Q68ED7	TRG_LysEnd_APsAcLL_1	96	101	1.00	1.00	1.00
Q68SL2	LIG_14-3-3_3	273	278	0.00	0.28	0.00
Q69Z97	LIG_SH2_SRC	248	251	0.00	0.83	0.00
Q69ZK6	LIG_BRCT_BRCA1_1	903	907	1.00	1.00	1.00
Q6A049	LIG_SH3_3	212	218	0.00	0.09	1.00
Q6A055	CLV_PCSK_SKI1_1	628	632	0.27	0.48	0.27
Q6BER5	MOD_PKA_1	164	170	0.00	0.00	0.00
Q6BGY8	MOD_ProDKin_1	1358	1364	0.00	0.07	1.00
Q6BHH1	LIG_TRAF2_1	430	433	0.00	0.07	0.23
Q6BJ75	LIG_SH3_1	79	85	0.89	0.61	0.89
Q6BM53	MOD_PKA_1	126	132	1.00	1.00	1.00
Q6BMQ3	LIG_TRAF2_1	423	426	0.27	0.45	0.56
Q6BP09	LIG_CtBP	54	58	0.00	0.43	0.11
Q6BP52	LIG_SH2_GRB2	408	411	0.00	0.11	0.00
Q6BPI3	LIG_SH2_SRC	994	997	0.00	0.40	0.00
Q6BPT8	LIG_TRAF6	140	148	0.00	0.27	0.00
Q6BQP6	MOD_CDK	123	129	0.00	0.24	1.00
Q6BR14	MOD_CK2_1	130	136	0.00	0.22	0.22
Q6BS91	LIG_SH3_3	273	279	0.00	0.00	0.07
Q6BSV3	LIG_14-3-3_3	6	11	0.00	0.18	0.47
Q6BUG0	LIG_BRCT_BRCA1_1	58	62	0.00	0.00	0.00
Q6BUN5	LIG_SH3_3	80	86	0.00	0.00	0.00
Q6BVG4	LIG_14-3-3_3	397	402	0.19	0.48	0.19
Q6BXF0	MOD_CDK	19	25	0.00	0.07	0.00
Q6BY37	LIG_BRCT_BRCA1_1	102	106	0.00	0.02	0.17
Q6BYK1	MOD_CK2_1	849	855	0.00	0.27	0.10
Q6C024	LIG_BRCT_BRCA1_1	83	87	0.09	0.33	0.09
Q6C0H1	LIG_SH3_3	204	210	1.00	0.93	1.00
Q6C0R9	LIG_TRAF2_1	769	772	0.00	0.28	0.00
Q6C168	MOD_SUMO	101	104	0.00	0.00	0.48
Q6C1P9	MOD_CK2_1	176	182	1.00	0.87	1.00
Q6C2R2	LIG_TRAF2_1	87	90	1.00	0.38	1.00
Q6C3X9	MOD_SUMO	731	734	0.00	0.17	0.00
Q6C534	LIG_SH2_STAT3	7	10	0.00	0.00	0.00
Q6C637	LIG_BRCT_BRCA1_1	151	155	0.00	0.00	0.00
Q6C675	LIG_TRAF6	179	187	0.00	0.12	0.00
Q6C770	TRG_LysEnd_APsAcLL_1	496	501	1.00	0.94	1.00
Q6C7K8	LIG_SH3_2	602	607	1.00	1.00	1.00
Q6C7X8	LIG_BRCT_BRCA1_1	724	728	0.05	0.45	0.12
Q6C8A3	MOD_CK2_1	686	692	0.00	0.06	0.00
Q6C9C2	MOD_SUMO	103	106	0.00	0.15	0.00
Q6C9T0	LIG_FHA_2	4	10	0.00	0.13	0.00
Q6CCZ1	LIG_TRAF2_1	214	217	0.00	0.69	0.15
Q6CD94	CLV_PCSK_KEX2_1	449	451	0.00	0.05	0.26
Q6CEJ6	LIG_SH3_3	33	39	0.00	0.22	0.12
Q6CER4	LIG_14-3-3_3	240	245	0.10	0.42	0.00
Q6CLH9	MOD_SUMO	180	183	0.00	0.05	None
Q6CLM8	LIG_SH2_STAT5	237	240	0.25	0.44	0.37
Q6CMT2	LIG_14-3-3_3	391	396	0.00	0.38	0.43
Q6CN18	MOD_CDK	208	214	1.00	0.96	1.00
Q6CP08	LIG_14-3-3_3	120	125	1.00	0.92	1.00
Q6CPS3	LIG_SH3_3	317	323	0.00	0.07	0.10
Q6CQK7	LIG_WW_4	245	250	0.00	0.22	0.39
Q6CSV7	LIG_SH3_3	6	12	0.32	0.18	1.00
Q6CSX7	MOD_CK2_1	88	94	0.00	0.29	1.00
Q6CUA5	LIG_PDZ_3	41	44	0.00	0.25	0.91
Q6CUP2	MOD_CDK	388	394	0.13	0.46	0.13
Q6CUV3	LIG_BRCT_BRCA1_1	290	294	0.00	0.21	0.00
Q6CXC7	TRG_LysEnd_APsAcLL_1	669	674	0.00	0.17	0.00
Q6CXK6	MOD_SUMO	564	567	0.00	0.26	0.00
Q6CXV2	LIG_SH3_3	183	189	0.00	0.03	0.14
Q6DCH9	LIG_EH1	420	428	0.02	0.54	0.03
Q6DE84	LIG_SH3_3	303	309	1.00	0.56	1.00
Q6DF48	MOD_PKA_1	267	273	0.00	0.17	0.00
Q6DF95	TRG_LysEnd_APsAcLL_1	203	208	0.07	0.77	0.07
Q6DIF0	LIG_SH3_1	45	51	0.08	0.40	0.36
Q6DN44	MOD_CK2_1	694	700	0.00	0.18	0.00
Q6ED38	MOD_CK2_1	197	203	0.90	0.36	0.97
Q6FIW6	LIG_14-3-3_3	631	636	0.00	0.55	1.00
Q6FJS0	MOD_CK2_1	438	444	0.00	0.00	0.31
Q6FJU0	MOD_SUMO	135	138	0.00	0.10	0.00
Q6FK28	LIG_FHA_2	89	95	0.77	0.45	0.77
Q6FKN6	MOD_PKB_1	996	1004	0.00	0.11	0.00
Q6FMM6	LIG_SH3_3	150	156	0.83	0.73	1.00
Q6FN71	MOD_PKA_1	273	279	0.70	0.69	1.00
Q6FP58	LIG_BRCT_BRCA1_1	1	5	1.00	0.59	0.00
Q6FPK4	MOD_SUMO	541	544	0.09	0.34	0.11
Q6FS16	LIG_SH3_3	136	142	0.07	0.22	0.07
Q6FSB1	TRG_LysEnd_APsAcLL_1	112	117	1.00	0.94	1.00
Q6FSB6	LIG_SH3_3	238	244	0.00	0.22	None
Q6FSP6	MOD_PKA_1	249	255	0.00	0.04	0.00
Q6FU12	MOD_PIKK_1	1	7	0.00	0.36	None
Q6FWC1	LIG_SH2_PTP2	322	325	0.00	0.23	0.00
Q6FX63	MOD_PKA_1	638	644	0.67	0.20	0.67
Q6FXP4	LIG_FHA_2	300	306	0.00	0.37	1.00
Q6GL61	LIG_SH3_3	472	478	1.00	0.85	1.00
Q6GP17	LIG_14-3-3_3	379	384	0.00	0.62	0.10
Q6H9M4	LIG_BRCT_BRCA1_1	559	563	0.00	0.08	0.38
Q6I7P6	MOD_PKA_1	183	189	0.30	0.05	0.30
Q6IS61	MOD_PKB_1	37	45	0.49	0.49	0.49
Q6IUG7	LIG_14-3-3_3	231	236	1.00	0.97	1.00
Q6JC70	MOD_CK2_1	751	757	1.00	0.63	1.00
Q6MY48	MOD_PKA_1	133	139	1.00	0.95	1.00
Q6MY90	LIG_TRAF2_1	265	268	0.02	0.30	1.00
Q6NNW3	MOD_PKA_1	445	451	0.11	0.37	1.00
Q6NU25	MOD_PIKK_1	1447	1453	0.74	0.57	0.74
Q6NX23	LIG_SH2_STAT5	280	283	0.14	0.37	0.70
Q6P331	MOD_CK2_1	36	42	1.00	0.19	1.00
Q6P9S1	LIG_TRAF6	113	121	1.00	1.00	1.00
Q6PA55	LIG_14-3-3_3	680	685	0.03	0.29	0.26
Q6PA95	LIG_SH3_3	81	87	0.16	0.16	1.00
Q6PR54	LIG_14-3-3_3	1950	1955	0.00	0.31	0.00
Q6PUC1	LIG_SH2_STAT5	340	343	0.01	0.14	1.00
Q6R778	LIG_SH2_GRB2	400	403	0.44	0.58	0.55
Q6RZW7	MOD_SUMO	283	286	0.00	0.57	0.00
Q6S6K9	MOD_PKA_1	60	66	0.81	0.76	0.81
Q6WDB3	LIG_SH2_STAT5	184	187	0.00	0.27	0.00
Q6WDB6	LIG_FHA_1	547	553	0.00	0.00	0.68
Q6WDC6	LIG_TRAF2_1	356	359	1.00	0.95	1.00
Q6XPZ1	MOD_CDK	31	37	1.00	0.70	0.00
Q6YHU8	LIG_BRCT_BRCA1_1	209	213	0.04	0.12	0.10
Q700F4	LIG_WW_4	240	245	1.00	0.50	1.00
Q70YY7	LIG_PDZ_3	653	656	1.00	0.22	1.00
Q74ZK2	LIG_SH2_GRB2	497	500	0.00	0.00	1.00
Q74ZS5	LIG_SH2_STAT5	938	941	1.00	0.68	1.00
Q751E3	MOD_CK2_1	337	343	0.00	0.00	1.00
Q754J2	LIG_SH3_2	48	53	0.00	0.18	0.00
Q755I4	LIG_CtBP	61	65	0.00	0.26	0.00
Q755N4	MOD_PKB_1	50	58	0.00	0.05	0.00
Q756G9	MOD_PIKK_1	9	15	0.38	0.22	0.38
Q757I6	MOD_GSK3_1	142	149	0.00	0.16	1.00
Q758N3	MOD_PKA_1	386	392	0.09	0.65	0.09
Q758R8	LIG_SH3_3	253	259	0.00	0.00	0.00
Q758U4	LIG_TRAF2_1	83	86	1.00	0.90	1.00
Q75C76	LIG_WW_4	716	721	0.00	0.00	0.00
Q75CQ9	LIG_TRAF2_1	214	217	0.17	0.28	0.94
Q75DK7	LIG_SH3_3	509	515	0.82	0.49	1.00
Q75E19	MOD_CK2_1	365	371	0.00	0.11	1.00
Q75EQ0	LIG_SH3_3	167	173	0.00	0.09	0.13
Q76DN4	MOD_SUMO	254	257	0.98	0.96	0.98
Q76DQ5	MOD_CDK	526	532	0.00	0.18	0.00
Q7M6Y2	MOD_CK2_1	305	311	0.72	0.32	0.92
Q7PN29	MOD_CK2_1	159	165	0.00	0.10	0.25
Q7PNF3	LIG_TRAF2_1	32	35	0.00	0.00	None
Q7PNK6	LIG_PTAP	189	192	0.00	0.07	0.00
Q7PP11	LIG_BRCT_BRCA1_1	304	308	0.00	0.00	0.00
Q7PPS2	MOD_SUMO	109	112	0.00	0.34	None
Q7PVA6	LIG_SH3_2	21	26	1.00	0.30	1.00
Q7PWB2	LIG_SH3_2	741	746	0.00	0.27	0.00
Q7PXC0	LIG_WW_1	425	428	0.00	0.18	0.00
Q7Q4I8	LIG_SH3_3	446	452	1.00	1.00	1.00
Q7Q5H2	MOD_PKB_1	59	67	0.05	0.21	0.05
Q7QAZ1	LIG_SH3_3	67	73	0.04	0.13	0.96
Q7QBL8	MOD_SUMO	544	547	0.06	0.36	0.06
Q7QCX3	LIG_SH3_2	99	104	1.00	1.00	1.00
Q7QGI0	LIG_TRAF2_1	158	161	0.02	0.31	0.00
Q7QJC7	LIG_TRAF2_1	238	241	0.00	0.00	0.00
Q7RI91	MOD_CK2_1	270	276	1.00	1.00	1.00
Q7RM86	MOD_PKB_1	1633	1641	0.00	0.39	0.00
Q7RXW6	LIG_SH2_STAT5	371	374	0.00	0.18	0.18
Q7RYI7	LIG_14-3-3_3	105	110	0.00	0.40	None
Q7RYU8	LIG_SH2_STAT3	377	380	0.00	0.00	None
Q7S2G0	LIG_TRAF2_1	205	208	0.00	0.26	0.00
Q7S2G2	MOD_GSK3_1	427	434	0.00	0.00	0.00
Q7S2G7	LIG_SH2_STAT3	279	282	0.00	0.09	0.00
Q7S3C4	MOD_CK2_1	403	409	1.00	1.00	1.00
Q7S469	LIG_RGD	13	15	0.00	0.03	0.00
Q7S5I4	MOD_PKB_1	685	693	0.00	0.00	0.00
Q7S932	MOD_CK2_1	221	227	0.00	0.25	0.14
Q7S9E8	LIG_SH2_STAT3	59	62	0.00	0.10	0.00
Q7S9K1	LIG_TRAF2_1	107	110	0.00	0.00	None
Q7SA17	LIG_14-3-3_3	19	24	0.00	0.26	None
Q7SBD1	LIG_SH3_1	8	14	0.00	0.05	None
Q7SBG9	LIG_AP2alpha_2	306	308	0.00	0.00	None
Q7SBX8	MOD_CK2_1	468	474	0.04	0.36	0.17
Q7SD03	LIG_FHA_2	1	7	0.00	0.14	0.48
Q7SE02	LIG_BRCT_BRCA1_1	565	569	0.00	0.50	0.00
Q7SH63	MOD_PKB_1	56	64	0.23	0.35	0.00
Q7SHY5	MOD_PKB_1	110	118	0.00	0.00	0.00
Q7T029	LIG_BRCT_BRCA1_1	112	116	0.00	0.05	0.88
Q7T1J7	LIG_RGD	264	266	0.23	0.32	0.23
Q7T1R4	MOD_CK2_1	249	255	0.02	0.12	0.32
Q7TNU5	MOD_CK2_1	180	186	0.00	0.34	1.00
Q7TQ22	LIG_SH3_2	93	98	0.00	0.12	0.00
Q7TS72	LIG_WW_4	125	130	0.00	0.07	0.00
Q7TSH3	LIG_Clathr_ClatBox_1	724	728	0.08	0.76	0.08
Q7XYI0	MOD_PKA_1	100	106	0.00	0.33	0.21
Q7XZ94	LIG_TRAF2_1	65	68	1.00	1.00	1.00
Q7YQT1	LIG_TRAF2_1	359	362	1.00	0.97	1.00
Q7YTB1	LIG_SH2_STAT5	27	30	0.52	0.67	1.00
Q7YTB3	MOD_CDK	56	62	0.00	0.08	1.00
Q7YTC4	LIG_SH2_STAT5	412	415	0.00	0.00	0.00
Q7ZXB5	MOD_PKA_1	215	221	0.64	0.61	0.64
Q7ZY11	MOD_SUMO	498	501	0.10	0.34	0.16
Q7ZYQ0	CLV_PCSK_KEX2_1	264	266	0.05	0.16	0.00
Q800A8	LIG_PDZ_3	339	342	1.00	0.95	1.00
Q801I8	LIG_14-3-3_3	149	154	1.00	0.79	1.00
Q802A6	MOD_CK2_1	352	358	1.00	0.26	1.00
Q80US8	CLV_PCSK_SKI1_1	117	121	1.00	0.57	1.00
Q80UV4	MOD_SUMO	592	595	1.00	0.81	None
Q80V62	MOD_PKB_1	5	13	0.00	0.64	0.00
Q80V63	LIG_TRAF2_1	763	766	0.00	0.15	1.00
Q80W00	LIG_SH2_SRC	512	515	1.00	0.54	0.00
Q867Z4	MOD_SUMO	505	508	0.00	0.29	0.00
Q86B87	LIG_SH2_STAT5	303	306	1.00	1.00	1.00
Q86H44	MOD_PKA_1	317	323	0.00	0.00	0.00
Q86IF5	LIG_SH2_PTP2	939	942	0.00	0.14	0.00
Q86ZB6	LIG_TRAF6	14	22	0.00	0.14	0.00
Q870W4	MOD_CDK	83	89	0.28	0.73	0.31
Q870Y9	LIG_TRAF2_1	217	220	0.00	0.26	None
Q871J9	MOD_TYR_ITIM	329	334	0.00	0.18	0.00
Q871P6	LIG_WW_4	357	362	1.00	0.90	1.00
Q8AVF2	MOD_CK2_1	287	293	0.85	0.93	0.94
Q8AXM9	LIG_14-3-3_3	824	829	0.00	0.38	0.00
Q8BGK4	MOD_CK2_1	526	532	0.27	0.20	0.40
Q8BI73	MOD_CK2_1	59	65	0.00	0.57	0.00
Q8BJL0	LIG_BRCT_BRCA1_1	147	151	0.00	0.12	0.00
Q8BMB0	LIG_TRAF2_1	669	672	1.00	0.92	1.00
Q8BYH0	MOD_CK2_1	93	99	0.18	0.18	0.18
Q8C735	MOD_CDK	73	79	1.00	0.81	1.00
Q8C863	LIG_SH3_2	209	214	0.14	0.23	0.25
Q8C8V1	MOD_CK2_1	96	102	0.00	0.03	1.00
Q8CBM5	LIG_14-3-3_3	34	39	None	None	None
Q8CFT2	LIG_14-3-3_3	695	700	0.64	0.46	0.88
Q8CGN4	MOD_N-GLC_2	492	494	1.00	0.19	1.00
Q8CGX4	MOD_CDK	317	323	0.07	0.62	0.07
Q8CH02	MOD_N-GLC_2	75	77	0.00	0.06	0.00
Q8CHT1	MOD_CK1_1	203	209	0.00	0.43	1.00
Q8GU41	LIG_TRAF2_1	284	287	0.00	0.08	1.00
Q8H0J2	LIG_SH3_3	197	203	0.53	0.35	0.85
Q8HXN3	MOD_ProDKin_1	926	932	0.28	0.37	0.03
Q8I0Y0	MOD_PKA_1	6	12	0.00	0.30	0.20
Q8I164	TRG_LysEnd_APsAcLL_1	23	28	0.07	0.07	1.00
Q8INW0	MOD_CDK	52	58	0.00	0.39	0.00
Q8IRP9	MOD_SUMO	370	373	0.00	0.39	0.00
Q8JHA2	MOD_CK2_1	104	110	0.00	0.02	0.62
Q8JZL0	LIG_WW_4	50	55	0.00	0.07	0.02
Q8K031	LIG_SH2_GRB2	274	277	1.00	0.98	1.00
Q8K114	LIG_SH3_3	549	555	0.27	0.25	0.88
Q8K1J0	MOD_CK2_1	849	855	1.00	1.00	1.00
Q8K565	MOD_ProDKin_1	180	186	1.00	1.00	0.23
Q8LLC6	LIG_TRAF6	171	179	0.00	0.06	0.00
Q8MLZ5	TRG_LysEnd_APsAcLL_1	1107	1112	0.03	0.07	0.00
Q8MTV9	LIG_BRCT_BRCA1_1	2114	2118	0.00	0.36	0.37
Q8NIS6	MOD_SUMO	788	791	0.00	0.17	0.04
Q8NJM3	LIG_SH3_3	286	292	0.00	0.02	0.30
Q8QGE1	LIG_BRCT_BRCA1_1	215	219	0.82	0.23	0.98
Q8QHL0	MOD_PKA_1	249	255	0.60	0.34	0.78
Q8QZV0	LIG_SH2_GRB2	117	120	0.00	0.02	0.00
Q8R003	LIG_SH3_3	327	333	0.15	0.45	0.93
Q8R0T2	LIG_BRCT_BRCA1_1	64	68	0.00	0.03	0.00
Q8R3P2	MOD_SUMO	386	389	0.61	0.48	0.05
Q8R4I1	LIG_SH2_STAT5	726	729	0.00	0.22	0.00
Q8SQF6	MOD_CK2_1	508	514	0.98	0.83	0.98
Q8SQF7	LIG_SH2_STAT5	256	259	0.83	0.74	0.83
Q8SX40	MOD_CK2_1	226	232	0.00	0.10	1.00
Q8T8C7	MOD_PIKK_1	216	222	0.00	0.22	0.65
Q8UUL0	LIG_SH2_STAT5	433	436	1.00	0.83	1.00
Q8X1W1	MOD_PKA_1	294	300	0.00	0.00	None
Q90WM5	LIG_PDZ_3	138	141	0.11	0.37	0.49
Q90WN9	MOD_CK2_1	120	126	0.00	0.00	0.41
Q91215	TRG_LysEnd_APsAcLL_1	107	112	0.02	0.34	0.02
Q91372	CLV_PCSK_SKI1_1	228	232	0.81	0.52	0.95
Q91448	MOD_CK2_1	51	57	1.00	0.99	1.00
Q91560	LIG_SH3_3	172	178	0.04	0.44	1.00
Q91766	LIG_SH3_3	417	423	0.57	0.35	0.52
Q91876	LIG_TRAF6	113	121	0.60	0.64	0.74
Q91VY5	LIG_SH3_1	711	717	0.83	0.94	0.83
Q91XE9	LIG_14-3-3_3	104	109	0.94	0.28	0.94
Q920Q2	LIG_14-3-3_3	294	299	1.00	0.91	0.00
Q922H1	LIG_CtBP	18	22	0.00	0.15	0.00
Q95N70	LIG_TRAF2_1	365	368	1.00	0.99	1.00
Q95RC5	LIG_BRCT_BRCA1_2	48	54	0.46	0.49	0.46
Q95TV7	LIG_TRAF2_1	299	302	0.00	0.36	0.00
Q95V55	MOD_CDK	265	271	1.00	0.52	0.00
Q95XZ5	LIG_BRCT_BRCA1_1	160	164	0.00	0.00	0.00
Q960I3	MOD_N-GLC_2	515	517	0.00	0.01	0.00
Q961S3	MOD_GSK3_1	12	19	0.00	0.18	0.45
Q96TL7	MOD_CK1_1	524	530	0.00	0.11	0.41
Q96WV0	MOD_CK2_1	40	46	0.00	0.14	0.64
Q99JB0	MOD_CK2_1	195	201	0.09	0.18	0.46
Q99KJ5	LIG_SH3_3	211	217	0.00	0.11	0.29
Q99LQ1	LIG_FHA_1	117	123	0.00	0.02	0.00
Q99MT2	MOD_CDK	60	66	0.00	0.11	0.00
Q99NC2	MOD_PKB_1	317	325	0.00	0.09	0.00
Q9ARE2	LIG_TRAF6	105	113	0.00	0.24	0.00
Q9BDT4	LIG_RB	616	620	0.92	0.57	0.92
Q9BLN0	LIG_CtBP	225	229	0.00	0.40	0.00
Q9C1U1	LIG_TRAF6	77	85	0.40	0.41	0.40
Q9C2K9	MOD_CK2_1	65	71	0.90	0.23	1.00
Q9C469	LIG_SH2_STAT5	620	623	0.00	0.10	0.26
Q9CPU0	LIG_SH2_GRB2	115	118	1.00	0.79	1.00
Q9D0P5	LIG_SH2_STAT5	118	121	0.07	0.47	0.00
Q9D300	MOD_CK2_1	21	27	0.00	0.10	1.00
Q9DAN5	LIG_TRAF2_1	163	166	0.28	0.07	0.16
Q9DE46	LIG_TRAF2_1	261	264	0.39	0.56	0.90
Q9G8S2	LIG_SH3_3	40	46	1.00	1.00	1.00
Q9GPH3	LIG_14-3-3_3	145	150	0.00	0.47	0.00
Q9GTF1	MOD_CDK	236	242	0.00	0.31	0.00
Q9GYI4	MOD_CK2_1	357	363	0.23	0.19	1.00
Q9HEM4	LIG_SH2_STAT5	143	146	1.00	1.00	1.00
Q9HFN3	LIG_14-3-3_3	562	567	0.00	0.18	0.00
Q9HGK8	LIG_SH3_3	576	582	0.00	0.37	1.00
Q9I869	TRG_LysEnd_APsAcLL_1	454	459	0.04	0.25	1.00
Q9I8Y6	MOD_CK2_1	256	262	0.00	0.24	1.00
Q9IA11	MOD_CK2_1	170	176	0.86	0.59	0.87
Q9JIH4	LIG_SH2_PTP2	67	70	0.00	0.10	0.00
Q9JK91	LIG_SH2_STAT3	379	382	1.00	0.39	1.00
Q9JLT4	CLV_PCSK_SKI1_1	21	25	0.39	0.27	0.89
Q9JLZ6	LIG_TRAF2_1	240	243	0.70	0.57	0.70
Q9N3C6	LIG_SH3_3	101	107	0.00	0.00	0.00
Q9NB03	LIG_PDZ_3	832	835	1.00	0.73	1.00
Q9NGR4	LIG_BRCT_BRCA1_1	157	161	0.06	0.12	0.10
Q9NHD3	LIG_SH2_STAT3	165	168	0.00	0.50	1.00
Q9NJE8	LIG_CtBP	196	200	0.85	0.61	0.85
Q9NJN2	MOD_CK2_1	147	153	1.00	1.00	1.00
Q9NLA2	MOD_SUMO	271	274	0.00	0.00	0.00
Q9P780	LIG_PDZ_3	120	123	1.00	1.00	1.00
Q9P793	LIG_SH3_3	1169	1175	0.00	0.06	0.18
Q9PUG1	TRG_LysEnd_APsAcLL_1	336	341	1.00	0.72	1.00
Q9PVX2	LIG_SH3_1	320	326	0.00	0.06	0.52
Q9QXE2	LIG_SH3_3	171	177	0.07	0.21	0.00
Q9R1Z8	LIG_CtBP	662	666	0.06	0.70	0.06
Q9TL18	LIG_SH3_3	243	249	1.00	0.87	1.00
Q9TVM2	LIG_SH2_STAT5	1025	1028	1.00	0.87	1.00
Q9TZK1	LIG_AP2alpha_2	172	174	0.00	0.04	0.00
Q9U1P4	MOD_CK2_1	36	42	0.00	0.08	1.00
Q9U9C3	LIG_SH3_3	29	35	0.00	0.10	0.77
Q9UT23	MOD_CK2_1	4	10	0.29	0.52	0.69
Q9UUA2	LIG_14-3-3_3	61	66	0.00	0.28	1.00
Q9UVJ5	MOD_PKA_1	609	615	0.00	0.27	0.73
Q9V5M6	MOD_PKA_1	183	189	1.00	0.34	None
Q9V5Q4	LIG_WW_4	155	160	1.00	0.50	1.00
Q9VA15	MOD_PIKK_1	34	40	1.00	1.00	1.00
Q9VBP3	MOD_CK2_1	155	161	0.43	0.45	0.43
Q9VD26	LIG_SH3_3	206	212	0.22	0.32	0.22
Q9VDE9	MOD_CK1_1	123	129	0.00	0.00	0.00
Q9VEP9	LIG_14-3-3_3	514	519	1.00	0.51	1.00
Q9VH51	LIG_14-3-3_3	307	312	0.00	0.33	0.00
Q9VKZ0	LIG_SH2_GRB2	474	477	0.12	0.41	0.12
Q9VLK8	LIG_SH3_3	173	179	0.00	0.09	0.00
Q9VPQ3	MOD_SUMO	304	307	0.01	0.24	0.00
Q9VQM8	LIG_CtBP	70	74	0.00	0.42	0.00
Q9VRL8	MOD_PKA_2	75	81	0.00	0.11	None
Q9VRN5	MOD_PKA_1	12	18	0.00	0.05	0.00
Q9VUQ8	LIG_SH2_STAT3	259	262	0.00	0.00	0.00
Q9VVR2	LIG_BRCT_BRCA1_1	461	465	0.05	0.19	0.05
Q9VY73	MOD_PIKK_1	593	599	0.00	0.13	0.00
Q9VZX4	TRG_LysEnd_APsAcLL_1	969	974	0.00	0.14	0.00
Q9W0R0	LIG_14-3-3_3	688	693	0.00	0.54	0.00
Q9W1A9	MOD_ProDKin_1	1910	1916	0.07	0.50	1.00
Q9W1K5	LIG_SH2_STAT3	231	234	0.07	0.48	0.07
Q9W3J9	TRG_LysEnd_APsAcLL_1	497	502	0.04	0.06	0.04
Q9W4Q7	MOD_PKB_1	249	257	1.00	0.29	1.00
Q9W751	LIG_CtBP	7	11	1.00	0.35	1.00
Q9WTK5	LIG_SH3_3	420	426	1.00	0.10	1.00
Q9XFF1	LIG_SH3_2	241	246	0.00	0.48	0.00
Q9XUL9	LIG_TRAF6	1721	1729	0.00	0.16	0.00
Q9XUY1	LIG_TRAF2_1	324	327	0.00	0.19	None
Q9XVD5	MOD_PKA_1	199	205	0.07	0.34	0.07
Q9XX00	MOD_CK2_1	440	446	0.27	0.47	0.48
Q9XZ29	LIG_TRAF6	1042	1050	0.00	0.20	0.00
Q9XZR2	LIG_BRCT_BRCA1_2	594	600	0.00	0.00	0.00
